# Supplementary material for: Thyrotropin-releasing hormone neurons of different hypothalamic nuclei increase energy expenditure
Source: Nat Commun. 2026 Apr 15;17:3499. doi: 10.1038/s41467-026-71617-3 (PMC13083850; doi:10.1038/s41467-026-71617-3)
Supplement: Supplementary file 4 — Source Data [file 41467_2026_71617_MOESM4_ESM.zip]

Archive with 7 entries (7 files):
- Source Table Fig8.xlsx
- Source Table Fig2.xlsx
- Source Table Fig3.xlsx
- Source Table Fig4.xlsx
- Source Table Fig5.xlsx
- Source Table Fig6.xlsx
- Source Table Fig7.xlsx
