# Supplementary material for: Thyrotropin-releasing hormone neurons of different hypothalamic nuclei increase energy expenditure
Source: Nat Commun. 2026 Apr 15;17:3499. doi: 10.1038/s41467-026-71617-3 (PMC13083850; doi:10.1038/s41467-026-71617-3)
Supplement: Supplementary file 4 — Source Data [file 41467_2026_71617_MOESM4_ESM.zip › Source Table Fig8.xlsx]

## Sheet: Fig. 8c
	time (d)	Control							TRHPVN-TeT							TRHPVN-TeT							TRHPVN-TeT
	0	0	0	0	0	0	0	0	0	0	0	0	0	0	0	0	0	0	0	0	0	0	0	0	0	0	0	0*	0*
	1	-2.2	-2.4	1.1	-2	-1.6	-1.8	-1.3	-2.3	-1.4	-0.2	-1.1	-1.2	-1.7	-1.2	-2.4	-1.7	-2.1	-0.1	-2.1	-1.7	-2.6	-1.4	-2	-1.4	-0.4	-0.5	-2*	-2,4*
	2	-1.5	-1.9	0.9	-0.7	-1.5	-2.5	-1.1	-2.8	-0.6	0.4	-0.8	-0.1	-1.1	-0.1	-0.8	-1.7	-1.5	0.3	-2.1	-1.5	-2.4	-0.9	-1.6	-2.3	-1.1	-1.4	-2,3*	-3*
	3	-1.5	-1.1	0.7	-0.5	-1.5	-2.4	-0.8	-1.3	0.5	1.8	-0.7	0.4	0.9	1.5	-0.1	-0.9	-1.4	0.8	-1.9	-1.2	-1.8	-0.8	-1.4	-2	-0.5	-1	-2*	-1,5*
	4	-1.3	-1.2	-0.9	-0.1	-1.4	-2.9	-0.8	-1	0.3	1.6	-0.9	0.3	0.9	1	-0.6	-0.6	-2	0.9	-1.7	-0.7	-1.3	-1.5	-1.6	-2.1	-1.1	-1.9	-2,7*	-2*
	5	-0.5	0	1.3	-0.1	-0.6	-3.2	-0.6	-0.9	0.5	0.8	-1.8	0.4	0.9	1.6	-0.2	-0.6	-1	0.9	-1.4	-0.2	-2.1	-2	-1.7	-2	-2.7	-3.8	-4,4*	-4,3*
	6	-0.5	0	1.6	-1.1	-1.1	-2.9	-0.2	-0.4	0	2.4	-1.4	-0.1	2.1	1.4	-0.7	-1	-1.1	0.8	-1.1	-0.1	-2.2	-2.3	-3.1	-2.6	-3.9	-5.6	-6,7*
	7	-0.2	0	1.8	-0.7	-1	-3	-0.1	3.2	1.4	2.1	-1.1	1.1	1.8	1.3	-0.6	0.9	-0.5	1.9	-1	-0.3	-1.8	-2.3	-3.7	-2.2	-3.5	-5.5
	8	-0.2	0	1.7	-1	-1	-2.2	0.1	2.8	0.3	1.3	-0.2	2.4	2.7	1.2	-0.4	0.5	0.4	1.8	-0.7	-0.7	-2	-2.9	-4.2	-2.7	-3	-5.5
	9	0.3	0.2	1.2	-1.1	-0.8	-2.5	0	2.8	0.4	0.9	-0.5	2.6	3.2	1.6	1.5	2.4	1.2	1.3	-0.7	0.5	-2	-3	-4	-2.7	-2.8	-5.2
	10	0.6	0.2	1.6	-1.3	-0.4	-2.1	0	3.4	0	1.9	0.2	2.5	2.8	1.1	0.6	2.6	1.8	1.3	-0.5	0.8	-1.2	-3.3	-3.9	-2.4	-2.4	-5.4
	11	0	-0.1	1.7	-0.7	-0.8	-1.5	0.3	4.5	0	1.7	-0.3	4.5	3.2	0.9	0.6	0.7	1.6	2.1	-0.2	0.6	-0.8	-3.6	-3.9	-2.6	-2.1	-4.5
	12	0.3	0.2	2	-0.8	-0.7	-1.3	0.4	4.2	-0.4	2.2	0.3	4.6	3.4	2	0	1.6	2	1.5	-0.4	0.3	-0.6	-3.3	-3.6	-2.6	-2.4	-4.9
	13	1.4	0.9	1.5	-0.5	-0.3	-1	0.9	3.5	0.1	2.2	-0.9	3.5	4.1	2.1	0.6	1.6	1.5	0.6	-0.2	0	-0.4	-3.4	-3.6	-2.4	-2.3	-4.4
	14	1.4	0.7	0.9	-1.2	-0.4	-0.9	0.7	3.9	-0.6	1.7	-1.1	3.8	3.8	2.1	0.7	1.8	2.3	0.5	-0.9	1	-0.6	-3.4	-3.2	-2	-2.5	-4.5
	15	0.5	0.5	1.3	-1.9	-0.9	-0.6	1	2.6	-0.8	1.8	-1.3	4.3	4.2	2.3	0.8	1.9	1.3	1	-0.7	-0.2	-0.2	-3.7	-3.3	-2.2	-2.1	-3.6

## Sheet: Fig. 8d
	Control	TRHPVN-TeT	TRHDMH-TeT	TRHMPA-TeT
	3.60038	3.87183	3.26237	4.67702
	3.59163	3.11074	3.85746	3.46112
	3.18081	3.6452	3.53095	4.49563
	3.86958	4.16105	2.51102	4.84
	3.48405	3.57907	2.9723	5.57443
	3.71382	2.51434	3.38012

## Sheet: Fig. 8e
		Control								TRHPVN-TeT								TRHMPA-TeT								TRHDMH-TeT								ambient temperature
	0	37.5015	37.6115	35.6835	36.0755	36.659	36.0295	37.0525		36.933	36.733	37.9145	36.0725	35.232	36.642	35.6135		36.786	36.5975	37.2255	38.0895	36.5495				35.3785	37.1935	36.2075	35.457	37.877	35.947	35.842		21.7234	22.5666	21.4328	22.1095	23.3255	22.0182	21.1088	20.9451
	4	37.5245	37.9095	35.8505	36.2255	36.423	36.1785	37.143		36.8555	37.259	38.002	36.102	35.1915	37.119	35.5375		36.6575	36.2875	36.822	37.691	36.2245				36.139	36.881	36.21	35.0485	37.881	35.8225	35.894		21.109	23.2443	23.8645	23.2133	20.9111	23.1817	24.0305	23.4075
	8	37.552	37.95	36.069	36.652	36.261	35.959	37.219		36.875	37.483	37.931	36.06	35.137	37.335	35.539		36.486	36.064	36.577	37.677	36.552				36.179	36.666	36.043	34.917	37.751	36.089	35.9		22.3684	20.6503	21.7914	20.5587	21.8206	23.2525	21.9115	20.5756
	12	37.626	38.0635	36.014	36.6895	36.2195	35.668	37.35		36.819	37.627	37.677	35.847	35.0915	37.5115	35.496		36.266	36.1135	36.5315	37.818	37.152				36.2	36.3925	36.001	34.971	37.3785	36.1	35.7205		21.8409	23.85	24.0099	23.6267	24.0789	22.3277	22.523	23.813
	16	37.749	38.1325	36.137	36.8145	36.1005	35.5995	37.1645		36.5735	37.787	37.2	35.8315	35.0705	37.279	35.698		35.9695	35.958	36.272	37.574	37.294				35.9715	36.3165	35.899	34.966	37.0675	36.089	35.5755		22.5978	20.8321	22.2079	20.8335	22.92	21.6119	21.9839	20.7709
	20	37.861	38.221	36.6235	37.3415	36.012	35.5785	37.0535		36.5565	37.798	36.742	35.852	35.498	36.9325	36.288		35.5195	35.741	35.9715	37.1585	36.9165				35.661	36.312	35.9345	34.9365	37.0105	36.4695	35.4785		20.7542	22.8287	24.5371	23.1799	22.4928	23.7914	23.6747	22.4897
	24	38.059	37.796	37.2695	37.6985	35.85	35.6255	37.233		36.439	37.573	36.512	35.945	35.5385	36.6725	36.8985		34.96	35.7995	36.577	36.9675	36.2695				35.4005	36.115	35.7765	34.9345	36.8685	36.3095	35.351		23.5546	21.5116	21.214	21.0769	23.0987	22.08	20.5272	22.0641
	28	37.995	37.498	37.4945	37.8855	35.983	35.557	37.4845		36.3805	37.195	36.1805	35.984	35.1965	36.277	37.1005		34.6475	36.1595	37.318	37.123	35.857				35.2195	35.89	35.698	34.925	36.683	36.2575	35.323		20.5938	22.3375	23.9764	23.1256	22.8507	23.8018	23.756	21.683
	32	37.9005	37.47	37.805	38.0145	36.3095	35.4825	37.5685		36.382	36.9345	35.9425	36.0345	35.1755	35.9215	37.5335		34.498	36.105	37.637	37.2045	35.715				35.14	36.2005	35.5165	34.821	36.538	36.4865	35.314		23.1664	22.7083	22.3482	22.0786	24.7584	21.3656	21.6532	23.2598
	36	37.618	37.2005	38.234	37.9795	36.4965	35.2475	37.63		36.275	36.7355	35.835	35.822	35.1875	35.5735	37.522		34.405	35.7585	37.8255	37.0135	35.7485				35.074	36.295	35.7045	35.109	36.4275	36.47	35.2255		20.8885	21.0305	23.208	21.5212	21.8955	23.693	22.8977	20.5813
	40	37.5405	36.861	38.4575	37.7035	36.8045	35.2075	37.636		36.243	36.529	35.4905	36.0465	35.2595	35.2325	37.3165		34.3185	35.445	37.7765	36.637	35.6975				35.349	36.26	35.6575	35.0635	36.182	36.7085	35.1045		23.276	23.4795	22.4302	22.7687	23.9221	21.6414	21.4022	23.7327
	44	37.589	36.7115	38.2285	37.259	36.9525	35.2205	37.609		37.1335	37.119	35.544	36.3975	35.5105	35.0185	37.0325		34.3015	35.368	37.794	36.4345	35.57				35.575	36.121	35.571	34.975	36.202	36.9075	35.039		21.2656	21.2069	22.0138	21.9517	23.2538	22.5896	22.3298	20.9237
	48	37.632	36.43	37.863	36.9145	37.039	35.3915	37.62		37.8275	37.696	35.5755	36.889	35.566	34.961	36.9715		35.089	35.257	37.755	36.218	35.3935				35.9085	35.8715	35.46	35.289	36.2165	37.3085	35.006		21.9608	23.3554	23.7026	23.876	21.7	23.6177	23.2841	22.1474
	52	37.6095	36.4475	37.287	36.601	37.172	35.416	37.5615		38.0525	37.9675	35.873	37.092	35.565	35.003	37.266		35.6705	35.302	37.872	35.8595	35.244				35.7865	35.7185	35.126	35.317	36.0445	37.3915	35.015		22.4328	20.9317	21.6812	20.4917	23.7717	21.6028	20.8973	22.3922
	56	37.7305	37.106	36.8085	36.3035	36.8675	35.3855	37.776		38.117	37.9905	36.26	37.238	35.4925	35.5785	37.3185		36.1375	35.27	37.4475	35.619	35.263				35.83	35.6695	35.356	35.8625	35.8465	37.419	35.003		21.7725	23.2591	23.5548	23.7891	22.1453	23.6114	23.7253	21.4457
	60	37.7375	37.2695	36.5145	36.0765	36.573	35.3065	37.7045		38.0805	38.021	36.2095	37.438	35.538	35.678	37.24		36.503	35.255	36.984	35.3	35.3925				35.6395	35.6275	35.627	36.5225	35.8515	37.3615	35.087		23.1327	22.0826	21.1108	21.7036	24.5303	21.128	21.283	23.5694
	64	37.7035	36.9495	36.2935	35.8685	36.3855	35.2325	37.6675		37.998	38.059	35.8445	37.6645	35.6585	35.6185	37.0765		37.16	35.385	36.746	35.004	35.7565				35.459	35.663	35.925	36.9265	35.954	36.9425	36.0055		20.6593	21.6628	24.2252	22.7196	21.5323	24.4141	23.22	20.5684
	68	37.678	36.653	36.0675	35.709	36.2555	35.5715	37.4285		37.929	38.1305	35.5245	37.7685	35.794	35.477	36.7705		37.7645	35.5695	36.725	35.054	36.8335				35.248	35.54	36.0355	36.886	35.863	36.5835	36.404		23.8746	22.8802	21.6609	21.6449	23.7992	21.4488	21.1932	23.4962
	72	37.39	36.3945	35.8455	35.67	36.006	35.8055	37.1075		37.8445	38.1655	35.6465	37.6905	35.755	35.399	36.319		37.9265	36.236	36.7475	35.4605	37.111				35.089	35.699	35.866	37.1325	35.748	36.2135	36.864		20.7792	21.7231	22.2365	22.279	22.8426	22.5013	22.5442	21.0816
	76	36.8885	36.055	35.6085	35.7375	35.7505	35.815	36.6135		37.742	38.0885	35.6545	37.582	36.492	35.221	36.057		37.761	36.468	36.747	35.951	37.3595				34.988	35.9495	35.6745	37.0655	35.3885	36.0565	37.1535		22.9552	23.7964	23.2008	23.2314	22.7689	23.8747	23.4196	21.9306
	80	36.525	35.805	35.487	35.8465	35.6905	36.1405	36.392		37.604	37.8515	35.6085	37.548	36.625	35.11	35.911		37.578	37.762	37.8	36.1665	37.5035				34.936	36.1865	35.436	36.728	35.389	36.0175	37.251		21.497	20.6166	22.2383	21.6679	22.773	21.9243	20.5679	22.6958
	84	36.231	35.6525	36.4235	36.352	35.506	35.9875	36.111		37.393	37.483	35.562	38.044	36.878	35.0535	35.912		37.3965	38.1495	39.328	36.328	37.644				35.6365	36.4455	35.323	36.443	35.491	35.9665	37.234		22.7273	23.6066	22.4979	23.0602	22.9955	24.3049	23.5728	21.4546
	88	36.039	35.728	37.529	37.166	35.3775	35.6755	35.937		37.16	37.1585	36.381	38.127	37.309	35.0755	35.992		37.202	38.136	39.595	36.454	37.187				35.89	36.673	35.258	36.226	35.6825	35.933	37.2195		22.0232	21.2492	23.2925	22.0978	23.9864	21.5687	21.3438	22.9609
	92	36.7745	36.355	37.8415	37.512	35.369	35.3075	35.836		36.8015	36.8295	37.3765	37.9805	37.4935	35.431	36.396		37.827	38.1125	39.33	36.4175	36.916				36.433	36.9235	35.502	36.6705	36.443	36.449	36.9445		21.9924	22.3493	22.3234	21.9243	21.0549	24.1567	23.3107	20.6888
	96	37.324	37.067	37.818	37.555	35.849	35.271	35.192		36.529	36.725	37.7775	37.8605	37.5725	36.327	37.3005		38.1405	37.8855	39.034	36.3065	38.636				36.9265	37.0165	35.8715	36.7585	36.6975	37.515	36.732		22.594	22.0933	23.4242	22.5259	24.927	21.3706	21.1319	23.885
	100	37.5895	37.658	37.717	37.4535	36.2915	35.1775	36.584		36.391	36.491	37.854	37.6225	37.174	37.2925	37.6955		37.584	37.355	38.494	36.257	39.765				36.859	37.429	36.144	36.59	36.9155	37.7805	36.55		21.7932	21.9578	22.0654	22.0867	22.9307	22.5182	22.5943	20.7381
	104	37.687	38.0615	37.7565	37.059	36.8215	34.7235	37.4925		36.297	36.4895	37.95	37.195	36.744	37.916	37.73		37.26	37.0315	37.8975	38.151	39.667				36.606	37.554	36.4595	36.199	36.658	37.7955	36.254		23.6733	23.4526	25.094	23.6767	23.2303	23.0576	22.8958	22.8192
	108	37.62	37.927	37.729	36.836	36.9915	34.757	37.5605		36.232	36.3585	38.018	37.0435	36.4455	38.005	37.6365		36.891	36.519	37.941	39.1005	38.968				36.345	37.3605	36.4125	35.7675	36.526	37.7375	36.581		20.5738	20.8785	21.2441	20.5495	22.6837	22.2385	21.0747	21.6235
	112	37.6495	38.013	37.8175	36.7265	37.109	35.542	37.7685		36.2495	36.125	38.063	37.4085	36.3725	38.011	37.461		36.356	36.1965	38.078	39.3575	38.783				36.11	37.123	36.1965	35.795	36.811	37.449	37.574		23.7957	23.6447	23.3854	23.8105	23.0845	23.5253	23.331	22.1148
	116	37.6145	38.1895	37.7815	36.527	36.9795	36.424	37.423		36.2705	36.52	38.089	37.3465	36.2435	37.881	36.8215		35.963	36.0435	38.02	39.2275	38.6905				35.946	36.922	36.105	35.694	36.95	37.2805	37.813		21.7514	21.5074	22.1624	21.745	23.8358	21.3663	22.7683	22.9474
	120	37.454	38.291	37.7045	36.4025	36.7775	36.6165	36.9915		36.3145	36.925	38.1525	37.1105	36.383	37.702	36.6775		35.77	36.5135	38.0785	38.804	38.081				35.928	36.6495	35.957	35.564	36.9675	37.1855	37.822		20.7454	20.703	21.0571	20.6467	20.1503	21.8665	19.4164	19.5906
	124	37.3405	38.0475	37.2995	36.356	36.68	36.772	36.621		36.338	36.7485	37.862	36.904	36.332	37.44	36.552		35.8865	36.3165	37.9725	38.1665	37.62				35.73	36.5455	35.7715	35.5905	36.7695	37.165	37.5455		16.3744	16.3775	16.5031	16.2574	17.3749	17.6019	15.8967	15.9122
	128	37.21	38.1315	36.9695	36.1405	36.438	36.7125	36.4395		36.2695	36.5255	37.4795	36.703	36.122	37.125	36.5435		35.6515	36.1145	37.8915	37.9425	37.429				35.621	36.3945	35.9685	35.5045	36.6875	37.0315	37.1295		14.4771	14.5604	15.0096	14.3931	14.5057	14.6657	14.1598	14.1605
	132	37.356	37.925	36.643	36.19	36.22	36.5045	36.2685		36.137	36.2685	37.0405	36.67	35.975	36.7935	36.4965		35.7525	36.269	37.946	37.4645	37.7755				35.7845	36.252	36.113	35.1565	36.6575	36.9065	36.7435		13.0464	13.0623	14.0043	12.887	13.2093	13.7389	12.7857	12.7565
	136	37.34	37.5785	36.292	36.2605	36.155	36.397	36.175		36.0655	36.0125	36.683	36.8055	35.8645	36.8645	36.426		35.974	36.586	37.869	37.139	37.8765				35.6145	36.2545	36.424	34.9205	36.603	37.0325	36.397		12.0334	12.0777	12.8212	11.9144	12.6502	13.4123	11.8771	11.8028
	140	37.3925	37.338	35.8995	36.225	36.343	36.5995	36.1525		36.026	35.7565	36.4505	37.1765	35.2685	37.001	36.6115		35.713	36.372	37.419	37.4965	37.805				35.438	36.1155	36.5535	34.8025	36.567	37.008	36.2345		11.202	11.2617	11.6347	11.0612	11.7552	11.8666	11.0569	10.9379
	144	37.496	37.283	35.5275	36.1145	36.416	36.468	36.075		35.924	35.6245	36.589	37.1045	34.8995	36.777	36.8735		35.5605	36.274	36.749	37.585	37.6985				35.54	36.228	36.5805	34.9305	36.414	36.91	36.5605		10.3662	10.448	11.0538	10.1324	11.1234	11.1859	10.1796	10.0876
	148	37.3595	36.8085	35.1935	35.9635	36.605	36.3575	36.2935		35.853	35.7215	36.4225	36.8615	35.282	36.4255	37.048		35.282	36.4735	35.9635	37.132	37.0195				35.6365	36.213	36.47	34.9255	36.1435	37.196	37.111		9.60443	9.71926	9.91103	9.44663	10.2508	10.5827	9.48956	9.36056
	152	37.058	36.626	34.885	35.916	36.836	36.1275	36.501		36.496	35.468	36.2715	36.5635	35.8595	36.3815	37.1965		35.757	36.5745	35.277	36.7775	36.147				35.5985	36.4965	36.452	34.637	35.898	37.17	37.1225		8.94915	9.13134	9.77461	8.8344	9.80715	10.7934	8.91219	8.73667
	156	36.638	36.5755	34.6185	35.725	36.9925	35.8875	35.771		36.972	35.325	36.0755	36.3435	35.845	36.261	37.0995		35.8865	36.929	34.634	36.2185	35.928				35.6995	36.712	36.3245	34.349	35.5935	37.002	36.472		9.28593	8.69468	11.6965	9.77611	11.4195	9.93052	9.56709	10.0914
	160	36.2605	36.9285	34.441	35.5735	36.921	35.7655	35.353		37.053	35.301	36.221	36.592	35.837	36.296	36.94		36.299	36.9905	33.899	35.628	36.5565				35.302	36.7025	36.3015	34.2	35.5145	36.84	35.8665		9.78117	10.6873	9.92119	9.19544	10.2817	11.3668	9.68455	8.91745
	164	35.809	36.843	34.4735	35.912	36.553	35.553	35.1615		36.969	35.2	36.558	36.643	35.7	37.016	36.581		36.836	36.648	34.1115	34.98	36.406				35.2285	36.623	36.0195	34.6085	35.6675	36.673	35.3845		8.63991	8.58723	10.1358	9.0367	9.40657	9.3497	8.57397	9.67481
	168	35.328	37.0615	34.4655	36.7925	36.266	35.537	34.973		36.7395	34.9385	36.811	36.23	35.574	36.846	36.351		36.856	35.7815	34.667	34.3015	36.2895				35.336	36.5615	35.9215	34.5805	35.607	36.6445	35.239		10.9639	10.7979	10.7565	10.5255	11.7598	11.387	11.0066	9.84655
	172	35.1815	37.062	34.4335	36.8945	35.915	35.3385	34.5		36.201	34.825	36.803	36.5665	35.451	36.423	35.9435		36.5815	35.1595	34.6215	33.482	35.8055				35.428	36.458	35.32	34.362	35.421	36.433	35.197		8.74468	8.85503	10.5315	9.17039	9.39477	9.18097	8.57509	9.96464
	176	35.31	36.981	34.869	36.6675	36.176	35.127	35.143		35.7295	35.086	36.7465	36.85	35.498	35.9545	35.977		35.9225	34.784	34.465	32.968	35				35.496	36.3495	35.5385	34.237	35.3705	36.203	35.191		10.9422	10.6392	10.6482	10.3452	11.4178	12.0345	10.9193	9.43095
	180	35.122	36.6995	35.487	36.167	36.105	35.18	35.959		35.5895	35.352	36.737	36.7755	35.4495	35.704	36.12		35.4595	34.381	34.205	32.6845	34.751				35.368	36.345	35.428	33.87	35.2095	36.3065	35.147		8.3446	8.90797	9.90234	8.63298	9.44011	9.32452	8.27935	9.3823
	184	34.911	36.4545	35.876	35.8125	35.7765	35.324	36.0065		35.4455	35.2175	36.658	36.552	35.2785	35.5615	36.152		34.9995	34.0815	34.3645	32.1745	34.756				35.321	36.0855	35.0815	33.4355	34.866	36.4615	35.1885		10.9	10.3327	10.2868	10.6428	10.9824	10.8845	10.7425	9.66113
	188	34.834	36.159	35.82	35.5985	35.6065	35.3925	35.5695		35.4695	34.939	36.614	36.47	35.092	35.3005	35.8625		34.648	33.929	34.5415	31.5745	35.1785				35.1	35.809	35.0225	33.0215	34.7535	36.45	35.0475		8.66874	8.58197	10.3134	9.20238	9.21195	9.02702	8.53056	10.2401
	192	34.929	36.0655	35.509	35.4605	35.624	35.462	35.683		35.4455	34.832	36.4785	36.5545	35.089	35.134	36.2995		34.3215	33.7385	34.1705	30.79	35.1795				34.6995	35.513	34.8295	32.9705	34.6015	36.4715	34.9955		10.5443	10.7383	10.59	10.0454	11.3044	11.501	10.8025	8.79203
	196	34.9745	36.1225	36.267	35.299	35.6285	35.4535	35.335		35.2905	34.642	36.227	36.6695	35.6275	34.9195	36.0965		34.032	34.1345	34.675	30.065	34.9755				34.49	35.3485	34.516	32.844	34.739	36.2935	35.045		8.64377	8.68089	10.2415	9.12051	9.72322	10.048	8.46748	10.2632
	200	35.054	36.057	36.4105	35.0565	35.897	35.345	35.26		35.241	34.4225	35.9125	36.4925	36.2495	35.3125	35.6735		33.8395	34.796	34.628	29.4855	34.3775				34.467	35.111	34.4325	32.8475	34.8595	35.7175	35.256		10.1461	10.1368	9.75704	9.77909	10.2553	11.8231	10.0226	9.10967
	204	34.8645	35.913	36.182	34.9035	35.7555	35.209	35.307		35.1225	34.1985	35.312	36.6955	36.395	35.4365	35.815		33.5585	35.462	34.3205	28.9025	33.877				34.3215	35.0045	34.4535	32.7145	34.8805	36.0795	35.8875		9.47829	8.35265	11.6101	10.152	10.3292	9.76433	9.05916	10.4144
	208	34.695	35.3205	37.033	34.828	35.538	35.2195	35.001		35.2075	34.0255	34.9105	36.986	36.394	35.67	36.024		33.251	35.466	34.438	28.3495	33.5375				34.051	34.8415	34.4295	32.434	34.7215	36.562	35.9385		9.75909	10.9263	9.01365	9.0588	11.084	11.6208	10.1671	8.84507
	212	34.531	35.4455	37.128	35.069	35.6355	35.182	34.569		35.1635	34.1485	34.6225	37.108	36.481	36.7315	35.878		33.042	35.373	34.401	27.828	33.2935				34.2885	34.581	34.478	32.1865	34.5885	36.942	35.495		9.65924	8.36784	11.4132	10.2539	11.5466	10.8474	9.28905	10.1065
	216	35.0185	35.2355	36.8775	35.207	35.59	35.126	34.7645		35.0635	34.1725	34.66	37.142	36.617	36.575	35.905		33.4885	34.988	34.228	27.371	32.922				34.819	34.516	34.2865	31.9605	34.39	37.0595	35.322		8.76238	10.589	9.2031	8.32767	9.99337	11.2137	9.27409	9.98572
	220	36.0445	34.9905	36.412	35.2575	35.183	35.2135	35.302		34.694	33.987	34.527	37.1245	36.6425	36.146	36.0195		33.6295	35.005	34.0805	27.004	33.188				35.292	34.6365	34	31.798	34.138	37.161	35.806		10.5294	8.75917	11.6117	10.9066	11.1924	9.76158	10.1136	9.02044
	224	36.444	35.0295	35.8365	35.401	35.1525	35.333	36.1835		34.7025	33.8935	34.702	36.8495	36.6875	36.324	36.464		33.4845	35.071	33.39	26.807	33.187				35.0055	34.659	33.9265	31.826	33.972	37.096	36.2885		8.70475	10.5353	9.75162	8.31897	9.68719	10.7074	9.16583	10.1689
	228	36.5755	35.582	35.341	35.756	35.117	35.1505	36.654		34.883	33.6985	34.909	36.5485	36.767	36.4555	37.0055		33.3405	35.2835	33.1065	26.4965	32.7625				34.673	34.6505	33.6715	31.969	33.9275	36.5545	36.744		10.1866	9.58601	11.0765	10.2213	12.1789	10.7626	10.3867	8.58901
	232	36.2805	35.9235	35.0555	36.163	35.3635	35.258	36.7645		34.8065	33.68	35.02	36.186	36.8145	36.8065	36.974		33.2425	36.0685	32.643	26.2535	32.3395				34.7465	34.474	33.6985	31.997	33.9855	35.8585	36.903		8.4352	9.79933	10.2637	8.85966	9.38863	9.7314	8.37177	10.8248
	236	35.291	35.8155	34.9595	36.2665	35.5765	35.584	36.886		35.515	33.5745	35.1255	36.153	36.2435	37.158	36.7165		33.1865	36.0905	32.113	26.013	31.984				34.775	34.3305	33.949	31.9175	33.9085	35.544	36.5845		10.8552	9.55804	11.1325	10.3013	11.8895	11.0822	10.8723	8.37675
	240	34.8055	35.6175	34.52	36.733	35.3215	35.7695	36.9265		36.269	33.44	35.198	36.308	35.5575	37.1635	36.2265		32.975	35.972	31.745	25.7925	31.5515				34.6105	34.0965	34.2805	31.8745	33.8375	35.332	36.0165		8.44776	9.79641	11.0635	8.97205	10.1263	10.0846	8.90875	10.4446
	244	34.4675	35.938	34.455	36.318	35.231	35.6175	37.0835		36.6665	33.427	35.075	36.258	34.7475	36.6345	35.9255		32.8645	35.6995	31.527	25.5495	31.18				34.3945	33.9395	34.2745	31.761	33.6995	35.06	35.4635		10.2394	10.5089	9.41797	9.27797	10.5074	11.8827	10.7213	9.20706
	248	33.937	36.0655	34.4785	35.8655	35.3215	35.374	37.5055		36.1255	33.2955	35.0875	36.157	34.725	36.2065	35.7465		32.671	35.1055	31.252	25.3535	30.8495				34.1645	33.814	34.163	31.665	33.728	34.9295	34.9755		9.09914	8.8472	11.0326	9.96419	9.60655	9.45808	8.56435	9.79449
	252	33.791	36.4985	34.5045	35.613	35.296	35.234	37.1435		35.789	33.1955	34.623	35.536	34.8215	35.7355	35.861		32.571	34.683	30.931	25.202	30.683				34.0115	33.7625	34.0595	31.762	33.6835	34.9245	34.764		10.0359	10.4748	10.0359	9.15665	10.1446	11.8423	10.642	9.59846
	256	33.664	36.1275	34.479	35.4045	35.4525	35.138	36.779		35.6545	33.1315	34.378	35.5345	34.832	35.056	35.842		32.511	34.4115	31.0175	25.0395	30.4475				33.9365	33.693	34.011	31.8115	33.524	34.4635	34.6385		9.6638	8.79289	11.8712	9.97937	11.3805	9.59837	9.44278	9.12997
	260	33.639	35.6525	34.453	35.321	35.535	35.2035	36.703		35.352	33.179	34.092	35.4585	34.8485	34.77	35.54		32.551	34.161	31.62	24.8415	30.5645				34.1675	33.576	34.053	31.78	33.3485	34.212	34.543		8.97869	10.9647	9.1666	8.32801	9.49752	11.7705	9.87583	10.243
	264	33.483	35.6235	34.522	35.3105	35.378	35.1985	36.6925		35.073	33.54	34.259	35.6165	34.8175	34.521	35.891		33.1965	33.924	31.8435	24.66	30.606				34.346	33.546	34.189	31.751	33.355	34.2165	34.4605		10.327	8.45925	11.4383	10.9044	11.0114	9.86603	9.33388	8.82576
	268	33.4985	35.632	34.5405	35.2765	35.2725	35.0125	37.0085		35.098	33.789	34.7385	36.216	34.966	34.652	35.8605		33.4115	33.5685	32.2785	24.5095	30.486				34.2685	33.264	34.121	32.1295	33.303	34.1455	34.5535		8.83027	10.9296	9.70516	8.333	9.10693	11.2584	9.70153	10.0089
	272	33.491	35.458	34.6095	35.009	35.166	34.8505	37.036		35.044	33.869	34.863	36.7075	35.172	34.681	35.7075		33.3675	33.577	32.2445	24.49	30.431				34.189	33.228	34.04	32.3825	33.391	34.1705	35.092		10.8821	8.69005	10.941	10.6185	11.6091	10.0619	10.3953	8.35246
	276	33.4115	35.5645	34.675	34.9845	34.897	34.9465	36.9895		34.836	33.9055	34.8315	37.3345	35.138	34.773	35.7495		33.8745	33.8105	32.1085	24.5015	30.512				34.111	33.297	34.1885	32.6595	33.6585	34.0895	35.398		8.38656	10.6224	10.1278	8.67785	9.0662	10.9856	8.88134	10.8338
	280	33.4745	35.752	34.7045	35.1435	34.656	35.2725	36.6965		34.5905	33.927	34.5515	37.5075	35.278	34.979	35.64		34.5935	33.9955	31.8245	24.508	30.8235				34.271	33.134	34.3195	32.6715	33.434	34.078	35.638		10.8597	8.64299	10.6546	10.7082	10.9874	10.0116	10.4309	8.40273
	284	33.522	35.934	34.6975	35.1565	34.8045	35.472	36.1735		34.448	33.9145	34.271	37.7095	35.5495	35.393	35.232		34.624	34.06	31.3055	24.7925	31.529				34.215	33.108	34.5725	32.8685	33.428	34.1885	35.936		9.10932	10.2249	10.6132	9.36744	9.75933	9.9375	8.64397	9.95503
	288	33.6075	35.974	34.676	35.1345	34.956	35.6265	35.5405		34.348	33.8115	34.1125	37.822	35.6825	35.7035	35.225		35.107	33.801	31.073	25.122	31.9635				34.012	32.9255	34.269	32.91	33.5175	34.204	36.337		10.4239	9.26866	10.6058	9.90376	11.3075	11.5078	10.9345	9.17051
	292	33.582	36.065	34.515	35.054	35.2555	35.8725	35.309		34.453	33.6615	34.2975	37.9215	35.5725	36.054	35.299		35.483	33.6635	30.805	25.4	32.8175				33.883	32.6895	34.134	32.94	33.7985	34.917	36.4825		8.8324	10.0482	10.9727	9.33207	9.58175	9.79107	8.40519	9.89539
	296	33.6405	35.817	34.552	35.087	35.322	36.134	35.114		34.4905	33.5805	34.447	37.817	35.1215	36.428	35.442		35.4975	34.2235	30.609	25.5345	33.339				33.694	32.694	34.0465	32.957	34.154	35.529	36.51		10.4327	9.2072	9.66623	9.81086	10.8439	10.7826	10.6515	9.52816
	300	33.1695	35.5855	34.6465	34.8245	35.5605	35.9645	35.2175		34.515	33.6055	34.567	37.611	35.079	36.743	35.6045		35.129	34.73	30.3205	25.49	33.6605				33.683	32.6775	33.952	32.5145	34.372	35.7445	36.282		9.60852	9.24704	11.6301	10.3671	10.0419	9.0147	8.79748	8.76068
	304	32.795	35.55	34.734	34.634	36.1545	35.789	35.32		34.474	33.54	34.839	37.3125	34.8315	37.7285	35.8945		34.584	35.255	29.9805	25.3385	33.2915				33.525	32.6495	34.035	32.5755	34.471	35.4735	36.163		9.69864	9.93826	9.824	9.37155	10.4734	11.6535	10.46	10.5241
	308	32.953	36.007	34.843	34.642	36.259	35.633	35.1545		34.409	33.359	35.21	36.62	34.6995	38.151	36.2205		34.344	35.5175	29.7085	25.1865	32.839				33.639	32.816	34.33	32.4075	34.4555	35.063	36.0495		9.6325	9.4174	10.2894	8.92396	10.3667	9.26963	8.75846	8.58005
	312	33.1855	36.195	35.1425	34.6045	36.164	35.6935	34.868		34.477	33.294	35.136	36.252	34.466	38.3155	36.9335		33.9035	35.4325	29.537	25.046	32.044				33.6345	32.9385	34.3925	32.116	34.336	34.658	36.082		9.45203	9.92839	10.2506	9.8226	10.4809	11.4639	9.72156	10.3907
	316	33.288	36.513	35.5905	34.592	35.9855	35.8545	34.6845		35.365	33.195	35.0405	36.2195	34.4355	38.073	37.318		33.4985	35.567	29.418	25.061	31.6955				33.655	33	34.3155	31.902	34.3175	34.4475	36.414		10.4575	8.73223	11.0888	9.84242	11.2152	9.45304	9.52874	8.3317
	320	33.265	36.1495	35.986	34.7845	36.229	35.877	34.628		35.8645	33.152	35.1745	36.6845	34.4675	37.5725	37.527		33.2765	35.9615	29.196	25.0185	31.288				33.69	32.8705	34.3455	31.8805	34.3605	34.4535	36.3875		8.87338	10.6	9.39038	9.33592	9.62633	11.2444	9.74768	10.7764
	324	33.2055	36.28	36.2855	35.0675	36.3275	36.009	34.8615		35.8715	33.041	35.2725	36.695	34.5425	36.967	37.758		33.042	36.0475	28.9805	24.9	30.915				33.779	32.6815	34.2585	31.888	34.239	34.655	35.939		10.4657	8.90488	11.0777	9.89457	11.2694	9.87432	9.54906	8.73758
	328	33.5935	35.9565	36.5545	34.9405	36.0205	36.164	34.91		35.455	32.984	35.2095	36.0895	34.63	36.461	37.7445		32.753	35.7045	28.7605	24.727	30.663				33.9245	32.6305	34.0955	31.8885	34.1415	34.9235	35.4295		8.34597	10.9955	9.09065	8.47923	9.05165	10.7754	8.79676	10.2185
	332	34.2945	35.9475	36.985	34.845	35.84	36.334	34.727		35.087	33.1675	35.1125	35.879	35.2095	36.019	37.7635		32.5505	35.0975	28.6645	24.472	30.4385				33.9415	32.5355	34.1335	31.75	34.178	34.984	35.3745		10.9181	8.43099	12.0807	10.7033	11.8067	10.0952	10.467	9.01111
	336	34.4125	35.8125	36.352	34.8915	35.595	36.413	34.548		34.928	33.407	34.938	35.8485	35.5405	36.1405	37.585		32.5035	34.699	28.649	24.2715	30.57				33.861	32.4965	34.068	31.905	34.162	34.847	34.984		8.35345	10.91	9.91777	8.49677	9.6912	10.752	8.85932	10.0707
	340	34.022	35.5115	35.6715	34.8415	35.38	36.65	34.346		34.798	33.61	34.4385	35.894	35.877	36.4665	37.3225		32.3465	34.442	28.6395	24.008	30.365				33.75	32.4715	33.929	31.812	34.166	34.5525	34.7425		10.2923	8.842	11.3481	10.2783	11.8674	11.5693	10.3733	10.6449
	344	33.7525	35.2905	35.274	34.662	35.0175	36.6905	34.25		34.521	33.7905	34.293	36.283	36.086	36.8	37.2495		32.321	34.4285	28.657	23.707	30.098				33.711	32.4385	34.1305	31.633	34.0675	34.1435	34.596		8.58544	11.6573	10.5567	11.0015	10.9962	11.1757	10.0458	10.1693
	348	33.619	34.6355	35.317	34.81	34.845	36.6835	34.1005		34.574	33.865	34.291	36.893	36.4725	36.684	37.069		32.159	34.5095	28.608	23.4135	29.949				33.691	32.434	35.041	31.5855	33.9205	34.1195	34.4795		11.6742	10.1557	9.7553	8.55075	8.55862	11.0235	9.56274	7.92827
	352	33.291	34.5205	35.2815	35.634	34.751	37.0165	34.0165		34.567	33.7585	34.398	36.968	36.8175	37.1465	36.5845		32.4355	34.472	28.4665	23.1135	30.2605				33.565	32.426	34.9975	31.538	33.7845	34.1215	34.636		9.52823
	356	32.872	34.899	35.1655	36.017	34.5385	36.9355	33.972		34.609	33.6905	34.777	37.5275	36.9925	37.7475	36.165		32.501	34.504	28.5195	22.864	31.225				33.3995	32.3605	35.128	31.7985	33.8025	34.989	35.1395
	360*	32,708*	35,154*	35,085*	36,2215*	34,5145*	36,911*	34,2265*		35,051*	33,6655*	35,314*	37,78*	36,8675*	37,98*	35,874*		32,46*	34,446*	28,849*	22,614*	32,7765*				33,12*	32,4665*	35,2585*	31,662*	33,759*	35,8455*	35,627*
	364*	32,5945*	35,231*	34,954*	35,741*	35,0385*	37,0525*	34,52*			34,034*				37,952*			32,692*	34,81*	29,036*	22,367*					33,05*	32,617*	35,142*		33,979*	36,125*
	368*	32,5575*	35,0075*																	29,237*	22,164*						32,5955*

## Sheet: Fig. 8f
			23°C								10°C
		Control	36.04	35.65	35.49	35.67	35.37	34.72	35.19		32.56	34.52	34.45	34.59	34.51	34.85	33.97
		TRHPVN-TeT	36.23	36.13	35.49	35.82	35.07	34.96	35.5		34.35	32.98	34.09	35.46	34.44	34.52	35.23
		TRHMPA-TeT	34.3	35.26	35.97	35	35.24				32.16	33.57	28.47	22.16	29.95
		TRHDMH-TeT	34.94	35.54	35.13	34.82	35.39	35.82	35		33.05	32.36	33.67	31.54	33.3	34.08	34.46

## Sheet: Fig. 8g-i
	time (min)	Control								TRHPVN-TeT								TRHMPA-TeT								TRHDMH-TeT								ambient temperature
	0	537.382	371.789	332.126	410.817	325.214	252.832	600.074		586.991	481.398	425.865	631.97	598.892	643.095	375.607		374.276	306.597	402.474	410.87	397.892				514.38	293.209	344.211	417.447	347.071	445.63	498.834		21.7234	22.5666	21.4328	22.1095	23.3255	22.0182	21.1088	20.9451
	4	519.376	356.551	369.079	511.048	319.984	264.549	629.601		615.55	496.652	420.59	635.526	553.438	709.933	378.143		333.742	264.259	387.337	386.502	411.475				495.188	282.255	295.065	432.043	363.704	426.581	500.077		21.109	23.2443	23.8645	23.2133	20.9111	23.1817	24.0305	23.4075
	8	535.305	347.893	354.649	548.085	306.773	222.051	600.134		614.085	494.618	365.593	551.127	461.221	693.556	367.248		303.633	264.59	398.573	417.639	498.626				445.201	268.192	324.534	430.695	330.552	425.094	431.223		22.3684	20.6503	21.7914	20.5587	21.8206	23.2525	21.9115	20.5756
	12	562.8	362.03	406.675	641.232	311.938	200.735	550.842		608.125	499.867	399.255	462.874	403.993	589.307	462.984		313.011	246.118	376.525	475.917	508.986				402.525	322.798	334.648	392.45	314.886	386.463	453.806		21.8409	23.85	24.0099	23.6267	24.0789	22.3277	22.523	23.813
	16	564.903	353.63	511.14	707.452	321.487	172.444	502.673		546.573	433.851	427.431	398.406	428.353	551.539	585.466		313.003	230.023	414.219	455.239	407.539				358.161	330.123	322.668	381.78	347.129	400.023	458.497		22.5978	20.8321	22.2079	20.8335	22.92	21.6119	21.9839	20.7709
	20	558.501	327.18	628.667	701.08	284.869	147.521	545.936		464.467	376.046	417.316	367.744	408.299	451.677	627.808		330.138	280.18	575.665	423.221	326.734				337.181	315.828	299.27	382.317	346.718	395.534	467.004		20.7542	22.8287	24.5371	23.1799	22.4928	23.7914	23.6747	22.4897
	24	585.615	340.716	637.151	682.908	354.554	192.941	586.306		425.847	335.076	440.131	338.919	366.978	372.791	638.172		310.072	344.378	626.085	410.193	388.296				355.496	312.433	320.927	347.814	319.718	425.176	435.789		23.5546	21.5116	21.214	21.0769	23.0987	22.08	20.5272	22.0641
	28	579.964	326.665	693.775	633.607	380.795	152.646	631.95		386.722	328.445	421.149	342.831	360.46	350.222	610.7		319.375	286.622	659.554	392.673	387.724				349.979	293.341	345.512	374.559	313.458	485.833	433.188		20.5938	22.3375	23.9764	23.1256	22.8507	23.8018	23.756	21.683
	32	568.271	272.626	741.388	578.691	428.319	131.981	640.048		355.071	323.193	412.221	327.5	358.89	329.34	575.29		321.848	239.171	646.871	368.05	398.543				411.828	279.22	389.598	372.612	299.004	532.031	392.477		23.1664	22.7083	22.3482	22.0786	24.7584	21.3656	21.6532	23.2598
	36	539.601	107.156	669.176	509.835	483.734	168.325	647.85		316.888	214.372	484.022	333.925	321.617	320.815	540.672		330.709	239.025	615.496	334.047	386.6				466.854	274.37	440.202	370.289	321.514	576.005	372.371		20.8885	21.0305	23.208	21.5212	21.8955	23.693	22.8977	20.5813
	40	553.782	330.673	632.238	425.968	553.594	191.698	675.258		325.776	375.299	585.077	372.944	348.024	312.742	515.624		379.11	243.896	619.981	309.866	392.239				500.876	291.762	466.08	364.449	355.796	628.642	423.09		23.276	23.4795	22.4302	22.7687	23.9221	21.6414	21.4022	23.7327
	44	555.393	428.869	586.018	366.961	516.244	194.014	676.675		399.768	468.529	611.206	443.154	352.943	342.097	552.41		466.375	259.028	592.376	323.338	405.392				431.514	294.095	472.185	355.914	322.905	659.047	411.73		21.2656	21.2069	22.0138	21.9517	23.2538	22.5896	22.3298	20.9237
	48	544.927	472.185	492.245	316.471	458.411	186.507	641.046		494.143	511.115	610.527	486.675	315.507	388.151	548.518		520.144	247.003	521.89	389.013	390.08				386.936	296.084	464.186	452.896	303.207	590.916	377.035		21.9608	23.3554	23.7026	23.876	21.7	23.6177	23.2841	22.1474
	52																																	22.4328	20.9317	21.6812	20.4917	23.7717	21.6028	20.8973	22.3922
	56	555.545	545.868	403.787	295.926	459.068	219.249	615.604		467.803	476.981	666.502	421.836	327.869	417.025	557.827		544.359	258.478	446.943	467.097	416.717				384.363	363.496	490.128	493.115	342.583	493.579	385.163		21.7725	23.2591	23.5548	23.7891	22.1453	23.6114	23.7253	21.4457
	60	552.626	551.713	370.484	299.676	410.8	336.667	630.973		414.634	517.625	712.859	378.23	373.212	412.457	539.714		665.066	260.202	452.352	492.308	438.837				378.304	320.418	510.348	506.874	311.81	465.154	385.545		23.1327	22.0826	21.1108	21.7036	24.5303	21.128	21.283	23.5694
	64	533.129	546.188	341.403	294.264	342.213	394.534	590.015		370.978	524.328	681.53	348.494	359.552	393.965	504.258		668.487	292.513	460.792	476.905	575.798				360.721	334.86	535.62	455.221	325.054	426.374	414.077		20.6593	21.6628	24.2252	22.7196	21.5323	24.4141	23.22	20.5684
	68	462.283	497.567	304.466	297.024	284.634	370.265	543.503		325.41	506.742	614.534	349.767	329.562	376.336	415.145		623.95	385.46	448.974	501.352	548.84				326.482	425.277	508.317	414.808	324.246	403.268	470.382		23.8746	22.8802	21.6609	21.6449	23.7992	21.4488	21.1932	23.4962
	72	431.897	489.808	298,465275*	363.686	275.64	354.832	482.489		295.101	491.026	616.376	349.83	333.411	391.896	392.454		570.003	103,708188*	296.891	493.255	542.408				334.98	475.536	456.364	381.158	356.078	368.328	566.819		20.7792	21.7231	22.2365	22.279	22.8426	22.5013	22.5442	21.0816
	76	397.571	469.866	111,824285*	204,809558*	278.407	322.686	311.785		294.029	422.911	77,0052225*	362.428	329.926	384.562	374.159		568.18	260.988	118,697358*	444.883	533.437				344.286	515.606	391.155	388.356	426.483	383.749	524.141		22.9552	23.7964	23.2008	23.2314	22.7689	23.8747	23.4196	21.9306
	80	286,6126*	437.608	371,838775*	251,514825*	272.74	308.612	175,46095*		309.027	371.666	191,568225*	89,4733375*	272,993943*	364.591	369.938		519.684	397.232	453.822	293,76488*	485.841				194,701655*	83,811945*	269.781	376.149	127,114245*	367.626	461.954		21.497	20.6166	22.2383	21.6679	22.773	21.9243	20.5679	22.6958
	84	33,37678*	419.133	549.715	439.362	137,577643*	299.157	293.079		345.16	325.17	362.436	406.063	145,8414*	362.253	380.988		166,674928*	431.515	528.772	168,186935*	215,82879*				241,916275*	163,179475*	117,810298*	173,987468*	198,601075*	343.969	407.199		22.7273	23.6066	22.4979	23.0602	22.9955	24.3049	23.5728	21.4546
	88	260,2391*	374.364	595.726	522.244	127,094195*	283.81	281.401		102,496845*	330.735	430.978	557.671	356.765	291.725	94,37377*		293.102	425.478	544.493	450.111	233.141				376.443	221.868	256.693	283.835	316.534	230,724665*	437.86		22.0232	21.2492	23.2925	22.0978	23.9864	21.5687	21.3438	22.9609
	92	387.355	355.304	592.215	519.496	372.906	282.74	146,256223*		334.088	318.583	440.495	577.33	415.446	117,241228*	319.053		347.673	417.05	498.606	495.99	555.621				385.418	243.944	289.848	434.712	352.678	83,2431325*	459.931		21.9924	22.3493	22.3234	21.9243	21.0549	24.1567	23.3107	20.6888
	96	456.402	334.971	629.774	423.745	405.4	216.624	501.359		437.016	327.619	419.928	578.926	412.843	471.703	353.527		349.948	413.736	437.133	489.939	564.849				347.293	257.245	283.325	517.576	303.708	356.328	431.912		22.594	22.0933	23.4242	22.5259	24.927	21.3706	21.1319	23.885
	100	508.99	344.286	679.185	379.024	423.894	77,556585*	618.875		515.81	315.154	438.886	641.521	429.109	613.651	336.9		348.175	370.955	554.306	465.513	504.078				343.661	268.647	286.203	467.084	269.576	527.814	320.068		21.7932	21.9578	22.0654	22.0867	22.9307	22.5182	22.5943	20.7381
	104																																	23.6733	23.4526	25.094	23.6767	23.2303	23.0576	22.8958	22.8192
	108	491.556	351.583	616.631	366.605	379.839	287.08	659.593		528.626	307.411	517.679	626.928	388.701	627.057	307.33		356.991	315.558	591.691	429.912	494.039				328.633	266.922	311.344	429.781	253.13	574.602	105,888658*		20.5738	20.8785	21.2441	20.5495	22.6837	22.2385	21.0747	21.6235
	112	458.797	336.022	633.417	349.537	348.709	434.335	664.519		539.063	374.937	490.521	612.45	373.736	620.244	256.654		336.854	289.026	551.767	458.857	489.127				317.755	255.291	305.546	402.383	254.245	507.111	361.081		23.7957	23.6447	23.3854	23.8105	23.0845	23.5253	23.331	22.1148
	116	467.547	349.285	577.276	338.174	369.985	456.392	514.184		538.606	407.306	455.113	598.94	448.58	589.673	242.87		331.058	307.124	596.858	543.471	451.39				333.313	286.917	327.236	385.907	275.237	458.011	488.242		21.7514	21.5074	22.1624	21.745	23.8358	21.3663	22.7683	22.9474
	120	417.581	343.453	564.854	359.644	368.012	424.962	439.745		573.942	361.669	433.452	532.686	422.856	561.225	233.062		356.256	302.52	587.75	589.117	412.758				327.479	289.962	338.911	381.117	289.236	443.237	548.545		20.7454	20.703	21.0571	20.6467	20.1503	21.8665	19.4164	19.5906
	124	440.641	337.121	480.386	353.459	351.869	347.155	414.066		517.751	322.352	436.728	454.717	376.764	468.098	237.023		336.202	268.411	591.038	599.641	416.32				343.033	310.798	323.07	452.529	275.682	403.599	550.503		16.3744	16.3775	16.5031	16.2574	17.3749	17.6019	15.8967	15.9122
	128	478.284	313.147	390.357	378.5	337.2	273.347	418.659		431.786	295.034	432.878	397.272	382.382	408.551	216.564		401.349	282.828	579.252	511.387	479.933				354.874	328.406	289.854	534.897	257.07	376.661	484.445		14.4771	14.5604	15.0096	14.3931	14.5057	14.6657	14.1598	14.1605
	132	513.891	293.506	355.926	447.644	380.442	263.958	463.976		450.405	282.962	517.456	400.477	460.066	484.094	235.408		375.481	344.164	571.475	484.879	578.151				359.169	416.754	309.638	555.773	281.305	424.071	526.734		13.0464	13.0623	14.0043	12.887	13.2093	13.7389	12.7857	12.7565
	136	541.173	305.106	331.271	448.775	371.096	276.672	490.681		487.317	297.011	552.276	419.393	518.956	551.052	285.661		384.693	348.284	516.606	417.851	612.192				418.027	467.061	345.133	596.049	285.619	505.534	568.683		12.0334	12.0777	12.8212	11.9144	12.6502	13.4123	11.8771	11.8028
	140	534.772	326.276	330.039	444.269	426.47	410.799	542.48		529.702	329.021	495.176	437.574	529.407	525.505	331.055		388.312	394.002	458.88	386.755	496.489				432.317	448.717	430.206	620.569	258.396	552.382	551.484		11.202	11.2617	11.6347	11.0612	11.7552	11.8666	11.0569	10.9379
	144	550.676	458.714	315.099	440.709	524.569	508.548	618.832		544.464	353.767	481.375	437.96	467.574	486.815	362.243		513.664	436.049	415.47	338.308	435.173				519.665	470.767	483.981	622.158	317.116	642.371	537.55		10.3662	10.448	11.0538	10.1324	11.1234	11.1859	10.1796	10.0876
	148	542.022	600.975	344.463	463.926	511.935	466.305	620.653		590.52	367.934	463.296	464.22	488.379	547.623	413.524		628.693	515.663	431.533	323.497	441.662				549.905	484.327	488.901	668.434	413.766	741.947	549.535		9.60443	9.71926	9.91103	9.44663	10.2508	10.5827	9.48956	9.36056
	152	516.706	649.613	341.671	448.009	468.425	366.437	572.486		604.653	465.624	525.575	551.58	503.846	739.747	387.098		680.676	566.338	383.062	308.55	571.343				600.751	491.706	445.373	676.39	415.259	755.698	576.843		8.94915	9.13134	9.77461	8.8344	9.80715	10.7934	8.91219	8.73667
	156	560.699	573.331	382.931	505.383	444.957	303.256	554.474		639.981	486.761	549.891	657.319	583.059	866.854	317.267		734.891	539.3	498.165	309.115	612.729				589.65	515.075	501.121	620.978	406.61	759.498	631.674		9.28593	8.69468	11.6965	9.77611	11.4195	9.93052	9.56709	10.0914
	160																																	9.78117	10.6873	9.92119	9.19544	10.2817	11.3668	9.68455	8.91745
	164	438.995	554.802	457.634	695.633	456.833	321.498	570.25		678.171	430.626	562.58	775.036	600.03	855.756	302.058		732.381	477.186	667.589	388.321	680.471				620.455	517.921	591.502	651.096	419.988	652.484	651.974		8.63991	8.58723	10.1358	9.0367	9.40657	9.3497	8.57397	9.67481
	168	377.462	480.273	474.32	766.873	460.917	350.718	543.391		674.084	435.652	679.697	775.52	590.709	766.576	300.207		706.316	414.394	616.716	386.86	607.153				614.242	470.749	627.764	721.497	413.44	610.256	610.218		10.9639	10.7979	10.7565	10.5255	11.7598	11.387	11.0066	9.84655
	172	407.069	424.531	530.194	760.092	431.947	359.104	663.235		619.023	521.273	666.59	785.046	587.609	653.643	284.343		598.962	384.756	591.956	327.378	517.913				584.289	432.164	569.515	747.961	428.131	647.942	583.336		8.74468	8.85503	10.5315	9.17039	9.39477	9.18097	8.57509	9.96464
	176	499.131	443.234	636.116	633.784	462.896	340.315	834.33		566.014	552.768	621.826	760.328	566.844	581.658	321.655		509.937	349.61	617.417	281.163	492.722				598.009	415.304	498.551	718.833	401.079	659.311	613.077		10.9422	10.6392	10.6482	10.3452	11.4178	12.0345	10.9193	9.43095
	180	499.475	444.845	631.13	556.84	491.033	353.775	850.04		549.703	536.158	578.726	757.603	561.919	601.538	329.035		469.588	371.126	707.323	288.303	541.161				605.299	418.645	464.562	674.701	415.219	652.548	656.605		8.3446	8.90797	9.90234	8.63298	9.44011	9.32452	8.27935	9.3823
	184	552.027	463.267	552.201	540.631	493.77	339.274	751.722		531.221	495.576	549.838	765.327	564.939	552.147	355.738		452.595	386.988	664.432	277.302	664.354				583.398	425.611	449.52	663.446	400.763	636.899	701.795		10.9	10.3327	10.2868	10.6428	10.9824	10.8845	10.7425	9.66113
	188	566.625	463.989	584.308	520.172	488.102	375.734	770.626		520.208	485.737	616.448	746.027	543.426	498.805	361.086		439.687	390.787	659.69	255.822	622.762				514.51	420.423	460.994	654.495	386.616	681.153	691.275		8.66874	8.58197	10.3134	9.20238	9.21195	9.02702	8.53056	10.2401
	192	600.38	474.705	805.363	528.422	499.482	418.63	679.384		550.677	453.287	639.635	675.638	612.734	592.559	329.952		420.913	457.798	737.975	262.276	544.023				527.721	420.541	485.153	591.89	461.776	698.024	676.039		10.5443	10.7383	10.59	10.0454	11.3044	11.501	10.8025	8.79203
	196	569.808	475.567	896.927	509.817	454.542	490.856	721.61		550.553	462.173	705.954	664.205	659.643	735.396	303.927		440.683	552.6	728.739	263.742	492.184				547.114	434.965	504.283	634.829	519.933	744.433	657.882		8.64377	8.68089	10.2415	9.12051	9.72322	10.048	8.46748	10.2632
	200	540.03	467.743	895.41	519.099	524.831	542.443	712.103		522.924	455.082	795.615	577.91	643.878	793.002	318.565		425.534	565.524	700.565	259.412	456.653				510.823	462.622	484.62	644.81	543.688	697.269	670.935		10.1461	10.1368	9.75704	9.77909	10.2553	11.8231	10.0226	9.10967
	204	567.884	490.988	829.472	576.558	669.515	476.35	632.694		495.74	467.44	851.791	550.075	591.536	799.812	347.655		407.909	506.62	757.206	287.106	470.157				553.97	522.175	478.677	678.479	541.847	679.171	651.513		9.47829	8.35265	11.6101	10.152	10.3292	9.76433	9.05916	10.4144
	208	628.557	486.792	807.1	618.965	726.197	419.076	638.987		495.34	515.228	841.903	605.578	593.679	833.137	334.942		533.697	529.091	679.953	289.612	455.614				619.575	512.751	468.304	690.301	603.827	732.756	655.945		9.75909	10.9263	9.01365	9.0588	11.084	11.6208	10.1671	8.84507
	212																																	9.65924	8.36784	11.4132	10.2539	11.5466	10.8474	9.28905	10.1065
	216	770.217	464.013	749.493	616.198	718.219	475.474	729.438		370.69	489.524	818.442	615.155	572.772	744.039	360.975		606.734	634	555.824	288.037	508.986				647.602	483.626	459.151	649.266	625.853	683.18	687.169		8.76238	10.589	9.2031	8.32767	9.99337	11.2137	9.27409	9.98572
	220	790.769	451.421	649.092	599.881	684.611	544.606	837.745		172.48	482.463	719.98	641.216	552.466	723.516	387.946		585.997	697.799	461.351	286.032	588.387				566.154	454.483	457.147	653.176	611.412	656.97	695.324		10.5294	8.75917	11.6117	10.9066	11.1924	9.76158	10.1136	9.02044
	224	727.081	507.359	552.319	689.915	654.193	644.491	985.336		560.601	465.043	694.821	660.713	552.679	908.492	531.501		523.114	760.508	607.755	309.461	612.147				542.504	447.966	503.473	628.672	631.399	626.873	672.553		8.70475	10.5353	9.75162	8.31897	9.68719	10.7074	9.16583	10.1689
	228	696.694	509.299	499.382	788.947	559.014	652.859	1081.28		463.167	486.06	642.916	682.477	597.306	1054.08	504.623		514.639	742.899	600.308	302.063	546.355				559.366	445.786	544.146	626.156	632.56	705.868	726.404		10.1866	9.58601	11.0765	10.2213	12.1789	10.7626	10.3867	8.58901
	232	554.873	604.964	494.437	817.098	502.407	571.451	1097.83		426.733	488.66	659.832	679.949	615.094	1073	424.369		511.868	672.447	585.279	308.708	488.185				539.178	442.115	516.161	730.623	610.464	763.581	780.425		8.4352	9.79933	10.2637	8.85966	9.38863	9.7314	8.37177	10.8248
	236	493.326	702.205	462.694	815.97	453.982	494.796	1067.64		502.578	462.581	695.82	644.983	552.945	1018.42	350.094		481.637	577.142	540.259	295.585	454.714				532.682	469.507	534.898	758.152	530.985	702.503	791.043		10.8552	9.55804	11.1325	10.3013	11.8895	11.0822	10.8723	8.37675
	240	468.233	686.099	472.537	741.75	451.859	419.482	1068.43		722.406	467.996	719.358	644.55	562.013	852.643	324.271		486.782	578.238	570.402	292.526	444.906				511.955	460.852	511.047	814.543	451.937	714.721	770.757		8.44776	9.79641	11.0635	8.97205	10.1263	10.0846	8.90875	10.4446
	244	431.142	603.807	511.741	649.608	434.228	371.732	1073.19		827.619	459.813	683.171	632.096	587.787	749.923	323.027		482.948	528.766	576.806	289.089	435.373				491.732	469.002	504.575	780.736	401.792	741.512	732.417		10.2394	10.5089	9.41797	9.27797	10.5074	11.8827	10.7213	9.20706
	248	449.188	524.956	521.9	586.621	456.428	383.31	1086.15		811.386	460.094	592.346	582.161	579.064	706.603	343.776		480.464	466.366	543.333	276.485	435.552				472.006	439.833	519.832	723.468	427.532	755.815	702.903		9.09914	8.8472	11.0326	9.96419	9.60655	9.45808	8.56435	9.79449
	252	483.357	524.24	557.593	581.679	409.021	404.395	1029.23		609.289	454.699	626.266	560.166	573.254	586.51	367.474		492.163	451.861	622.455	292.993	478.14				539.82	466.654	532.458	670.035	448.38	770.939	709.567		10.0359	10.4748	10.0359	9.15665	10.1446	11.8423	10.642	9.59846
	256	503.128	480.828	546.891	584.667	443.144	417.033	1053.51		615.745	524.592	697.741	564.102	581.925	599.773	363.854		537.93	444.417	711.96	310.683	508.296				573.612	494	527.536	717.585	442.455	769.406	720.259		9.6638	8.79289	11.8712	9.97937	11.3805	9.59837	9.44278	9.12997
	260	485.702	472.17	560.98	596.159	464.578	415.174	1007.46		624.663	582.047	778.301	644.111	586.181	603.13	389.568		615.773	443.05	739.878	316.737	485.696				552.037	464.568	519.273	711.879	439.495	721.901	703.438		8.97869	10.9647	9.1666	8.32801	9.49752	11.7705	9.87583	10.243
	264	517.153	504.919	530.627	562.444	481.505	473.134	973.218		580.698	575.233	899.31	665.848	555.302	662.058	356.59		588.142	421.392	644.377	353.978	489.059				537.933	483.939	584.208	681.697	401.325	674.947	655.233		10.327	8.45925	11.4383	10.9044	11.0114	9.86603	9.33388	8.82576
	268																																	8.83027	10.9296	9.70516	8.333	9.10693	11.2584	9.70153	10.0089
	272	505.103	498.718	546.586	558.521	498.852	532.314	983.815		575.037	563.818	990.743	661.056	584.006	684.231	354.066		598.116	475.24	596.66	403.586	493.465				527.194	470.651	683.88	689.478	460.232	666.686	661.731		10.8821	8.69005	10.941	10.6185	11.6091	10.0619	10.3953	8.35246
	276	535.351	483.004	546.206	591.137	488.655	531.97	954.842		603.805	554.295	1002.33	636.802	583.163	705.409	347.373		718.86	489.435	551.24	399.778	535.272				557.723	454.099	631.555	741.558	464.853	629.883	713.008		8.38656	10.6224	10.1278	8.67785	9.0662	10.9856	8.88134	10.8338
	280	515.382	473.48	542.551	580.571	456.762	536.655	927.225		657.753	539.346	997.191	580.616	628.688	731.082	325.975		757.905	497.988	493.117	369.879	557.04				531.397	449.788	597.888	781.324	459.218	674.167	768.471		10.8597	8.64299	10.6546	10.7082	10.9874	10.0116	10.4309	8.40273
	284	547.017	481.437	551.417	605.705	473.647	632.27	766.336		604.73	526.686	1025.36	556.104	712.319	767.184	327.561		760.012	489.784	532.533	360.788	660.692				508.96	454.917	602.727	812.771	486.074	710.384	853.835		9.10932	10.2249	10.6132	9.36744	9.75933	9.9375	8.64397	9.95503
	288	536.823	491.935	555.39	587.313	501.636	706.845	725.211		633.176	520.425	978.695	605.819	725.067	828.13	348.897		801.736	478.555	538.529	333.592	717.194				515.086	480.417	643.214	840.808	494.822	773.421	879.07		10.4239	9.26866	10.6058	9.90376	11.3075	11.5078	10.9345	9.17051
	292	506.989	493.163	517.329	613.178	586.744	643.957	688.095		695.092	502.228	862.099	625.347	758.13	984.378	350.847		730.499	526.328	539.246	318.874	796.402				499.998	487.157	623.959	851.166	459.075	847.764	893.183		8.8324	10.0482	10.9727	9.33207	9.58175	9.79107	8.40519	9.89539
	296	460.01	535.748	524.493	578.455	650.847	548.256	712.862		742.761	506.752	733.045	643.997	717.956	1058.76	381.683		619.241	572.888	480.584	325.103	727.832				557.968	496.594	558.481	837.915	440.307	902.935	836.846		10.4327	9.2072	9.66623	9.81086	10.8439	10.7826	10.6515	9.52816
	300	444.537	524.288	552.854	574.567	603.874	520.249	740.881		800.656	509.514	662.712	734.456	707.247	1129.44	396.154		543.92	643.672	465.587	343.643	614.407				590.199	474.826	551.602	861.334	451.638	967.438	808.122		9.60852	9.24704	11.6301	10.3671	10.0419	9.0147	8.79748	8.76068
	304	495.188	523.178	557.795	587.164	517.765	499.444	690.515		829.13	500.656	579.629	759.871	665.784	1182.31	437.415		520.62	708.766	453.303	331.414	535.988				610.537	447.584	523.677	845.487	427.322	960.412	778.318		9.69864	9.93826	9.824	9.37155	10.4734	11.6535	10.46	10.5241
	308	515.355	553.181	596.705	559.879	459.216	549.637	659.231		875.565	494.345	563.124	704.731	609.828	1112.77	529.163		479.687	741.318	452.298	307.381	449.115				616.051	426.388	520.36	833.346	408.625	899.338	743.674		9.6325	9.4174	10.2894	8.92396	10.3667	9.26963	8.75846	8.58005
	312	474.689	657.412	757.952	582.813	427.822	639.534	640.01		739.998	490.272	632.291	646.171	609.853	980.687	582.677		454.473	774.293	471.652	281.245	451.908				648.622	438.473	521.8	758.48	460.595	786.473	760.614		9.45203	9.92839	10.2506	9.8226	10.4809	11.4639	9.72156	10.3907
	316	467.225	646.573	917.864	632.566	449.845	564.718	670.377		707.757	502.14	694.06	691.093	611.061	846.744	635.407		462.772	703.208	454.615	281.932	413.248				658.588	432.919	532.605	767.271	456.582	831.481	761.936		10.4575	8.73223	11.0888	9.84242	11.2152	9.45304	9.52874	8.3317
	320																																	8.87338	10.6	9.39038	9.33592	9.62633	11.2444	9.74768	10.7764
	324	492.503	577.037	986.506	644.316	469.134	464.269	714.153		702.137	492.713	651.889	678.984	576.185	737.963	557.503		464.162	654.124	442.16	262.394	397.033				656.943	426.038	531.007	732.656	485.342	815.964	768.523		10.4657	8.90488	11.0777	9.89457	11.2694	9.87432	9.54906	8.73758
	328	620.645	521.111	934.029	574.066	523.212	463.888	663.175		643.81	484.233	618.82	636.675	571.746	651.251	500.644		438.981	574.368	436.079	240.557	401.439				687.233	436.339	544.772	697.49	418.493	720.606	832.392		8.34597	10.9955	9.09065	8.47923	9.05165	10.7754	8.79676	10.2185
	332	645.58	494.573	860.315	612.713	525.681	471.591	659.628		660.764	548.641	647.728	646.268	610.632	640.596	505.302		482.16	538.361	469.889	236.826	445.691				691.244	438.44	540.682	725.774	519.088	691.628	910.315		10.9181	8.43099	12.0807	10.7033	11.8067	10.0952	10.467	9.01111
	336	609.159	487.125	720.631	613.809	508.926	451.086	652.68		646.959	572.79	671.922	588.776	595.334	677.86	436.742		475.636	507.784	467.111	230.385	438.123				655.482	439.951	546.052	711.161	588.127	672.886	962.819		8.35345	10.91	9.91777	8.49677	9.6912	10.752	8.85932	10.0707
	340	541.291	451.753	588.729	583.448	440.614	420.565	641.286		620.09	559.351	758.71	561.77	567.678	751.108	421.816		480.965	488.742	460.225	217.7	399.777				642.814	439.78	492.563	690.565	618.475	671.733	951.588		10.2923	8.842	11.3481	10.2783	11.8674	11.5693	10.3733	10.6449
	344	535.03	479.924	555.344	615.581	457.014	437.898	639.516		520.708	548.915	901.231	560.505	571.106	738.022	430.179		463.036	500.779	487.239	224.294	417.157				639.931	481.682	504.152	732.491	659.34	626.343	985.104		8.58544	11.6573	10.5567	11.0015	10.9962	11.1757	10.0458	10.1693
	348	505.361	499.112	558.684	769.273	481.709	449.03	670.073		535.211	539.881	950.745	619.296	571.204	810.047	400.189		506.222	507.557	473.442	222.515	469.547				637.973	481.375	512.683	768.802	666.895	660.362	980.99		11.6742	10.1557	9.7553	8.55075	8.55862	11.0235	9.56274	7.92827
	352	455.156	497.124	558.449	874.145	543.472	514.962	669.752		585.468	541.367	973.516	668.447	561.354	1007.99	351.138		529.265	497.624	507.717	225.958	577.849				616.091	468.994	527.808	771.354	679.472	637.002	958.383		9.52823
	356	486.71	552.715	530.666	798.011	711.292	620.189	675.858		631.217	512.498	1081.11	777.824	591.382	1066.26	314.62		501.127	486.657	515.669	205.001	682.416				609.452	497.814	576.154	805.571	657.116	614.875	904.92
	360*	488.777	38.7846	468.988	706.552	748.34	368.323	744.881		658.676	583.712	186.638	860.295	650.781	1098.17	109.865		554.324	413.248	505.671	144.639	189.945				186.381	95.9103	33.2316	776.288	497.293	734.62	894.57
	364*	401.31	15.086	45.4744	85.0781	70.2317	38.1482	210.963		614.92	181.388	35.8257	21.7231	206.941	391.696	31.2452		101.502	16.0931	115.663	20.296	19.5447				32.9906	17.2612	26.7746	24.5477	17.581	436.737	56.6563
	368*	17.3345		36.932	35.823					483.996								15.4635	20.7563	0							14.5046

## Sheet: Fig. 8j
			23°C								10°C
		Control	387.4	307.2	304.5	294.3	272.7	332	281.4		431.1	451.4	462.7	558.5	409	371.7	639.5
		TRHPVN-TeT	294	314.4	362.4	327.5	315.5	291.7	319.1		426.7	454.7	563.1	556.1	552.5	586.5	514.6
		TRHDMH-TeT	326.5	221.9	256.7	283.8	269.6	344	320.1		472	426	457.1	626.2	401.3	614.9	655.2
		TRHMPA-TeT	293.1	230	296.9	309.9	233.1				407.909	349.61	436.1	205	377

## Sheet: Fig. 8k
	LBM	23°C	10°C
	13.433	333.104
	14.967	264.144
	19.147	261.823
	16.308	253.052
	14.716	234.48
	18.016	285.469
	18.22	241.96
	13.433		370.679
	14.967		388.134
	19.147		397.85
	16.308		480.224
	14.716		351.677
	18.016		319.604
	18.22		549.871

## Sheet: Fig. 8l
	LBM	23°C	10°C
	13.292	280.739
	13.256	190.8
	18.596	220.722
	16.921	244.024
	14.443	231.814
	17.856	295.787
	18.146	275.236
	13.292		366.896
	13.256		390.972
	18.596		484.179
	16.921		478.16
	14.443		475.064
	17.856		504.299
	18.146		442.476

## Sheet: Fig. 8m
	LBM	23°C	10°C
	17.607	280.258
	15.507	190.472
	15.974	220.343
	18.574	243.605
	14.365	231.416
	17.275	295.279
	16.931	274.764
	17.607		405.15
	15.507		365.665
	15.974		392.361
	18.574		537.511
	14.365		344.464
	17.275		527.811
	16.931		562.403

## Sheet: Fig. 8n
	LBM	23°C	10°C
	16.711	251.588
	12.64	197.425
	16.454	254.85
	14.762	266.009
	15.653	200.086
	16.711		350.137
	12.64		300.095
	16.454		374.335
	14.762		175.966
	15.653		323.605
