# Supplementary material for: Thyrotropin-releasing hormone neurons of different hypothalamic nuclei increase energy expenditure
Source: Nat Commun. 2026 Apr 15;17:3499. doi: 10.1038/s41467-026-71617-3 (PMC13083850; doi:10.1038/s41467-026-71617-3)
Supplement: Supplementary file 4 — Source Data [file 41467_2026_71617_MOESM4_ESM.zip › Source Table Fig2.xlsx]

## Sheet: Fig.2d
	TSH in pg/ml
	Control	PVNM3D
	92.91	1003.26
	275	336.66
	546.7	932.27
	333.45	577.88
	152.13	372.97
	250.9	1726.55
	74.46	1042.64
	277.58	354.43
	277.24	987.68
	244.54	677.65
	135.9	402.4
	186.78	354.16
	240.27	597.02
	172.02	1329.07
	82.51	903.82
		1420.51

## Sheet: Fig.2e
	T4 in µg/dl
	Control	PVNM3D
	7.868	9.834
	7.95	9.356
	4.983	7.468
	4.108	8.152
	3.882	5.847
	6.883	5.693
	7.436	9.39
	6.559	6.341
	5.715	7.782
	4.109	5.888
	5.854	10.774
	5.329	11.878
	5.857	6.646
	3.145	10.398
	4.838	7.093
	6.303	10.885
		13.565
		8.213
		9.759
		7.886
		5.228
		8.181
		7.76
		7.654
		9.212
		7.052
		8.968
		10.171

## Sheet: Fig. 2f
	T4 in ng/dl
	Control	PVNM3D
	138.65	157.61
	142.359	129.191
	74.042	100.76
	94.81	181.783
	101.62	136.732
	81.647	149.35
	102.175	145.028
	202.096	146.153
	109.235	213.39
	115.1	178.447
	106.1	147.947
	102.1	116.415
	89.3	271
	109	306.5
	93.6	199.7
	99.6	252.7
		240.1
		249.2
		228.1
		281.1
		250
		214.65
		154.172
		202.158
		187.402
		211.403
		225.709

## Sheet:  Fig. 2h
		basal									after treatment
	NaCl	36.05	36.66	36.24	35.68	36.27	36.39	36.35	37.2	36.36	36.29	36.57	36.55	35.32	36.5	36.65	36.47	36.32	36.96
	CNO	36.56	35.7	35.21	35.74	36.54	35.86	36.27	36.53	36.86	36.89	36.7	37.02	36.53	36.77	36.89	37.1	36.74	36.23
	CNO+SR	35.82	36.52	36.03	35.55	36.02	36.37	36.65			35.77	36.49	36.13	36.03	36.09	36.53	36.05

## Sheet: Fig. 2i
	Control	CNO	CNO + SR
	2.83283	2.10128	0.321518
	1.71265	14.3275	3.5502
	0.644027	19.307	0.576564
	0.852189	10.8608	0.062661
	0.91274	0.72342	0.380119
	2.30378	2.72487	0.704166
	0.0639571	2.57877
	0.167651	6.20558
	3.10763	7.33651
	1.02957	6.21975
	2.4773	5.50759
	2.23182	3.76065
	0.12687	8.00581
	0.925944	15.2939
		5.3871
		10.6073

## Sheet: Fig. 2 j
		time	CNO																				NaCl
		0	0.7	0.621	0.504	0.588	0.766	0.49	0.621	1.052	0.592	0.689	0.938	0.613	0.841	0.656	0.726	0.63	0.458	0.597	0.619		0.844	0.529	0.523	0.574	0.611	0.594	0.482	0.986	0.735	0.613	0.873	0.509	0.814	0.596	0.941	0.721	0.413	0.621	0.658
		0.5	0.54	0.604	0.539	0.485	0.627	0.536	0.603	0.672	0.507	0.596	0.887	0.803	0.829	0.574	0.902	0.654	0.427	0.57	0.61		0.669	0.409	0.584	0.865	1.016	0.426	0.868	0.788	0.623	0.828	0.74	0.607	0.528	0.535	0.926	0.784	0.51	0.811	0.89
		1	0.643	0.622	0.539	0.658	0.671	0.509	0.625	0.843	0.614	0.71	0.71	0.726	0.732	0.476	0.829	0.681	0.461	0.51	0.89		0.477	0.527	0.469	0.572	0.947	0.408	0.9	0.603	0.481	0.645	0.491	0.764	0.466	0.423	0.652	0.716	0.678	0.643	0.914
		1.5	0.56	0.536	0.512	0.484	0.67	0.622	0.604	0.935	0.509	0.651	0.578	0.494	0.756	0.418	0.588	0.622	0.412	0.554	0.648		0.536	0.745	0.502	0.531	0.708	0.605	0.514	0.664	0.503	0.617	0.511	0.503	0.551	0.456	0.546	0.658	0.47	0.53	0.686
		2	0.71	0.566	0.551	0.485	0.615	0.525	0.618	0.627	0.519	0.622	0.583	0.508	0.658	0.507	0.648	0.704	0.406	0.517	0.675		0.643	0.569	0.463	0.764	0.582	0.783	0.494	0.695	0.497	0.613	0.475	0.487	0.788	0.387	0.634	0.678	0.433	0.572	0.648
		2.5	0.624	0.613	0.606	0.671	0.662	0.536	0.584	0.661	0.538	0.754	0.64	0.544	0.604	0.436	0.836	0.695	0.385	0.53	0.634		0.525	0.468	0.666	0.812	0.545	0.606	0.996	0.847	0.631	0.65	0.714	0.791	0.583	0.429	0.615	0.643	0.447	0.611	0.708
		3	0.605	0.63	0.593	0.59	0.697	0.544	0.635	0.687	0.499	0.626	0.627	0.693	0.633	0.452	0.6	0.619	0.442	0.614	0.699		0.526	0.484	0.643	0.599	0.66	0.391	0.682	0.627	0.512	0.727	0.5	0.789	0.473	0.381	0.821	0.675	0.419	0.62	0.605
		3.5	0.911	0.836	0.556	0.661	0.93	0.93	0.574	0.611	0.623	0.693	0.591	0.5	0.75	0.518	0.564	0.626	0.569	0.542	0.752		0.508	0.476	0.483	0.601	0.596	0.415	0.521	0.713	0.59	0.691	0.501	0.582	0.491	0.427	0.683	0.479	0.472	0.474	0.602
		4	1.201	1.07	0.527	0.774	1.124	1.099	0.611	0.776	0.651	0.758	0.6	0.7	0.77	0.467	0.724	0.679	0.525	0.501	0.758		0.564	0.431	0.498	0.581	0.818	0.619	0.581	0.583	0.509	0.642	0.41	0.476	0.573	0.402	0.499	0.694	0.444	0.605	0.59
		4.5	1.324	1.26	0.658	0.858	1.105	1.136	0.707	0.838	0.723	0.793	0.955	0.776	0.698	0.463	0.718	0.708	0.458	0.474	0.84		0.593	0.455	0.461	0.54	0.508	0.612	0.845	0.569	0.471	0.574	0.508	0.537	0.549	0.465	0.584	0.704	0.447	0.489	0.697
		5	1.36	1.135	0.578	0.856	1.002	1.05	0.88	0.806	0.639	0.781	0.783	0.665	0.876	0.569	0.723	0.672	0.538	0.478	0.824		0.494	0.512	0.549	0.568	0.586	0.488	0.66	0.626	0.725	0.803	0.595	0.513	0.711	0.435	0.634	0.682	0.424	0.585	0.594
		5.5	1.157	1.054	0.518	0.831	0.857	0.958	0.933	0.813	0.684	0.873	0.699	0.612	0.819	0.51	0.693	0.815	0.644	0.622	0.73		0.545	0.482	0.519	0.571	0.568	0.434	0.526	0.72	0.473	0.652	0.512	0.513	0.697	0.455	0.604	0.713	0.401	0.479	0.615
		6	1.155	0.995	0.678	0.738	0.745	0.901	0.952	0.839	0.656	0.861	0.723	0.574	0.841	0.5	0.682	0.762	0.502	0.49	0.748		0.479	0.456	0.501	0.739	0.587	0.432	0.641	0.605	0.513	0.687	0.534	0.519	0.46	0.443	0.726	0.675	0.456	0.479	0.852
		6.5	1.015	0.772	0.519	0.598	0.755	0.939	0.884	0.698	0.687	0.76	0.825	0.729	0.81	0.438	0.784	0.679	0.607	0.428	0.943		0.735	0.466	0.675	0.54	0.611	0.699	0.633	0.661	0.681	0.564	0.499	0.472	0.507	0.46	0.577	0.632	0.358	0.536	0.629
		7	0.907	0.714	0.652	0.733	0.679	0.724	0.811	0.812	0.623	0.67	0.634	0.568	0.92	0.495	0.653	0.724	0.482	0.509	0.882		0.528	0.4	0.496	0.578	0.596	0.487	0.514	0.695	0.513	0.835	0.456	0.65	0.493	0.444	0.599	0.66	0.406	0.48	0.618
		7.5	0.941	0.64	0.559	0.739	0.658	0.884	0.709	0.709	0.677	0.725	0.61	0.572	0.756	0.428	0.689	0.729	0.421	0.466	0.667		0.517	0.458	0.502	0.735	0.578	0.463	0.572	0.599	0.473	0.652	0.525	0.685	0.63	0.491	0.614	0.705	0.368	0.459	0.676
		8	0.885	0.715	0.659	0.617	0.647	0.64	0.752	0.862	0.56	0.825	0.758	0.678	0.708	0.663	0.713	0.75	0.483	0.44	0.712		0.627	0.417	0.5	0.653	0.532	0.439	0.807	0.763	0.512	0.594	0.788	0.514	0.754	0.559	0.614	0.624	0.448	0.536	0.626
		8.5	0.793	0.716	0.493	0.709	0.754	0.727	0.623	0.837	0.517	0.837	0.712	0.546	0.648	0.495	0.641	0.667	0.451	0.433	0.811		0.584	0.709	0.603	0.561	0.582	0.444	0.786	0.711	0.627	0.625	0.563	0.448	0.538	0.455	0.587	0.629	0.429	0.579	0.683
		9	0.718	0.64	0.589	0.633	0.644	0.499	0.573	0.685	0.621	0.737	0.568	0.5	0.623	0.458	0.795	0.704	0.642	0.418	0.804		0.48	0.63	0.537	0.531	0.619	0.599	0.494	0.611	0.467	0.612	0.534	0.513	0.502	0.466	0.802	0.715	0.354	0.546	0.859
		9.5	0.746	0.617	0.797	0.766	0.655	0.471	0.573	0.826	0.593	0.696	0.71	0.53	0.622	0.414	0.665	0.788	0.479	0.528	0.689		0.678	0.43	0.443	0.683	0.553	0.666	0.469	0.717	0.467	0.901	0.465	0.503	0.558	0.453	0.605	0.792	0.405	0.517	0.655
		10	0.828	0.716	0.617	0.587	0.643	0.575	0.603	0.806	0.692	0.907	0.617	0.717	0.759	0.609	0.61	0.753	0.433	0.455	0.996		0.497	0.414	0.462	0.584	0.531	0.459	0.665	0.724	0.687	0.614	0.534	0.71	0.567	0.408	0.619	0.661	0.416	0.482	0.651
		10.5	0.856	0.65	0.668	0.811	0.661	0.763	0.544	0.66	0.625	0.742	0.589	0.68	0.641	0.486	0.69	0.655	0.408	0.449	0.74		0.837	0.49	0.461	0.588	0.675	0.447	0.925	0.64	0.47	0.683	0.742	0.481	0.588	0.467	0.56	0.76	0.409	0.517	0.833
		11	0.72	0.707	0.59	0.617	0.783	0.576	0.645	0.837	0.699	0.808	0.832	0.52	0.836	0.447	0.667	0.679	0.547	0.557	0.741		0.641	0.661	0.788	0.773	0.863	0.472	0.694	0.766	0.576	0.758	0.536	0.775	0.673	0.475	0.7	0.735	0.405	0.628	0.67
		11.5	0.699	0.64	0.81	0.673	0.7	0.623	0.718	0.798	0.571	0.763	0.601	0.789	0.684	0.499	0.743	0.807	0.663	0.454	0.853		0.698	0.664	0.63	0.628	0.54	0.596	0.488	0.706	0.655	0.769	0.459	0.539	0.573	0.473	0.664	0.686	0.59	0.559	0.711
		12	0.931	0.726	0.755	0.663	0.708	0.651	0.68	1.007	0.714	0.761	0.818	0.641	0.663	0.585	0.766	0.749	0.515	0.534	0.732		0.704	0.842	0.513	0.675	0.565	0.541	0.523	0.723	0.485	0.93	0.76	0.722	0.779	0.51	0.704	0.67	0.453	0.574	0.683

## Sheet: Fig. 2k
		AUC EE
		CNO	NaCl
		3.742	0.9695
		2.819	0.5345
		1.153	0.752
		2	1.22
		2.481	1.18
		2.729	0.7283
		2.104	1.377
		2.297	1.529
		1.423	0.8463
		2.257	1.618
		1.859	0.8035
		1.318	0.7913
		2.178	1.069
		0.576	0.3575
		1.815	1.342
		1.898	1.634
		0.7385	0.098
		0.497	0.7343
		2.32	1.634

## Sheet: Fig 2L
		BW	H3 AUC CNO	H3 AUC NaCl
		29.4	3.742
		27.9	2.819
		25.1	1.153
		27.7	2
		23.8	2.481
		24.4	2.729
		23	2.104
		30.1	2.297
		26.6	1.423
		28.8	2.257
		26.2	1.859
		24	1.318
		25.7	2.178
		26.3	0.576
		25.6	1.815
		29.1	1.898
		29	0.7385
		32.2	0.497
		31.6	2.32
		29.4		0.9695
		27.9		0.5345
		25.1		0.752
		27.7		1.22
		23.8		1.18
		24.4		0.7283
		23		1.377
		30.1		1.529
		26.6		0.8463
		28.8		1.618
		26.2		0.8035
		24		0.7913
		25.7		1.069
		26.3		0.3575
		25.6		1.342
		29.1		1.634
		29		0.098
		32.2		0.7343
		31.6		1.634

## Sheet: Fig. 2m
	time	CNO																					NaCl
	0	35.485	37.372	37.308	36.765	35.787	36.855	35.733	35.764	35.505	35.606	37.013	37.141	35.826									37.46	38.128	34.905	37.934	37.244	35.755	36.799	34.913	36.049	35.754	37.767	38.166	37.951
	0.5	35.0089	36.3293	37.4327	36.6531	36.2405	36.4434	35.5277	35.6872	35.3359	35.6484	36.1355	37.3985	35.5145	37.1597	35.2559	36.9837	35.5389	36.3933	37.8215	35.7652	34.851	36.2701	37.9943	35.1889	37.1215	37.3126	35.4591	36.5042	35.0479	36.2415	37.2815	36.8345	37.8237	36.7609	36.1489	34.5565	37.3508	35.2009	36.8047	37.4493	34.8085	35.7127
	1	35.9715	35.4865	36.7323	36.4682	37.3591	35.909	35.2808	35.8535	35.6106	35.6013	36.032	36.2423	35.587	36.6203	35.0345	35.9928	35.7781	36.6849	36.1075	35.188	36.3453	34.8797	36.2392	36.0644	36.0549	36.437	36.2034	36.4048	36.1409	36.1194	37.2147	36.3733	36.3638	35.2566	36.6493	36.9029	36.2941	35.3095	36.8557	36.4117	34.8836	35.5447
	1.5	37.1273	36.5045	35.9717	36.3589	36.5293	36.3658	35.6551	35.9199	36.0612	36.5192	36.0617	35.6655	37.7655	36.0311	36.7458	35.534	34.8225	36.6766	35.3468	36.0971	36.4851	34.7947	35.7947	35.7499	36.3897	35.8463	36.8849	36.378	35.8065	36.1712	36.128	36.276	36.1297	35.5625	36.1925	35.9137	36.221	34.9716	36.8207	35.8062	34.7059	36.7357
	2	35.9489	37.8393	36.497	36.5021	35.9829	36.5575	36.4009	36.0594	36.0723	35.9257	37.4558	36.3079	37.558	36.3029	36.2945	36.9231	35.2346	36.5011	35.3319	35.7031	35.2843	35.0234	37.0377	36.6024	36.4902	36.1605	36.009	36.1827	36.1183	35.9329	36.1537	36.4972	35.965	35.3316	36.0667	34.8228	36.3309	35.7141	35.8347	35.764	36.3398	36.7913
	2.5	35.7761	36.7149	36.6933	37.0033	35.5861	36.0319	35.6841	36.1709	35.8453	35.5681	36.1076	37.7774	35.9623	35.9877	35.9337	36.9287	36.8445	36.2828	35.4525	35.1661	35.3572	35.9203	36.9443	37.5023	36.1601	36.5559	35.8265	36.657	36.4775	35.842	36.1927	36.4513	37.4944	35.3845	37.1754	35.3195	36.9609	34.9667	36.8509	36.5816	36.1686	35.7907
	3	35.6145	36.0201	36.1772	37.0027	35.7425	37.1193	35.7108	36.3742	36.6691	36.8128	36.0569	36.9445	36.0992	37.4118	37.0777	36.2996	35.5643	35.9338	36.2529	35.7426	36.2042	35.4216	36.3483	36.7472	36.6254	37.0365	36.3083	36.8698	36.0535	35.821	35.7409	36.5221	36.0937	37.3573	37.7045	36.8747	35.7726	35.3152	37.2119	36.2053	35.5807	36.1682
	3.5	37.6403	36.8505	36.8607	37.339	37.8123	37.3246	37.6194	37.4002	37.2272	37.7797	37.6431	36.6581	37.4184	36.8803	36.5684	37.3083	37.6758	37.876	38.5383	36.3343	37.0623	37.7551	36.71	36.6262	37.665	37.1337	37.2793	37.4157	37.4445	37.4758	37.5135	38.1677	37.4768	37.893	37.1608	36.4355	37.512	37.6592	37.7693	38.6615	37.5421	37.6505
	4	36.7163	37.0239	37.0138	37.7837	38.0545	36.8697	36.9674	36.9649	36.6193	36.5002	36.7705	37.1509	37.6472	36.5233	36.484	36.6243	36.4336	38.1361	37.3461	35.6161	36.1751	38.305	37.6853	37.1004	38.1911	37.0168	37.8728	37.3596	37.3573	38.0826	37.292	37.8108	37.8565	34.377	36.8409	36.7033	36.784	36.9619	36.6941	37.0156	36.7957	37.0407
	4.5	36.0607	36.4759	37.1233	36.8994	36.4824	36.7606	36.3007	36.3177	36.6231	36.9745	36.9301	36.5374	36.8763	36.1861	36.2116	36.6183	36.0995	37.7073	36.9835	35.4511	35.8628	37.6604	37.3495	37.1368	38.1466	36.9894	37.8852	37.4132	37.2142	37.6277	36.48	36.9981	37.3001		36.6955	36.9155	36.6708	36.1606	36.2575	36.9557	36.5462	36.8077
	5	35.8425	36.4507	36.6976	36.6029	36.4874	36.68	36.1425	36.5794	36.2733	36.4775	36.1594	36.3863	37.0349	36.0073	35.9563	36.3429	36.2475	37.0411	36.7704	35.9017	36.1132	37.2577	37.3426	36.634	37.6109	37.0789	37.4881	37.0939	37.1509	37.5887	37.2916	36.8433	37.3352		35.995	36.7023	36.6203	36.1091	36.9487	36.9186	36.3599	36.1706
	5.5	35.5375	37.0445	36.2751	37.2884	36.3501	36.3539	36.3497	36.1989	35.5115	35.8106	36.4783	36.5517	36.6389	36.0485	36.2392	36.2195	36.4745	36.8485	36.6212	35.6365	35.7021	36.7322	37.5829	37.0083	37.6579	36.6269	37.3592	37.0322	36.9519	37.2074	36.2897	36.7084	36.7279		36.4897	36.5679	36.5813	35.9315	36.5901	36.8731	36.5882	36.1942
	6	35.8575	36.3371	35.9232	36.7735	35.7827	36.2938	35.8514	35.7846	35.9811	36.6285	35.9724	36.0391	35.7058	35.726	35.2379	36.0443	35.9935	36.4543	36.4617	35.3889	35.5257	36.4473	36.7822	36.297	37.3826	36.6997	37.4162	37.0201	36.5437	36.9208	36.1401	36.433	37.6331	35.4003	35.9619	36.9353	35.8859	36.2843	36.7147	36.5012	36.1355	36.5467
	6.5	35.5297	35.914	35.8423	36.4637	35.7758	36.2159	35.7951	36.3358	36.1681	36.2747	35.6987	36.6005	35.7314	35.6509	35.5951	36.0495	35.9557	36.2665	36.3007	35.3699	36.1661	36.3082	36.845	36.2035	37.3365	36.1683	37.3765	37.1971	36.3978	36.7641	36.3931	36.023	36.2262		35.7321	36.2295	36.0955	36.4226	36.6619	36.7091	35.8127	35.9869
	7	35.9437	35.6928	36.7649	36.5695	35.8873	35.8514	35.5864	36.2325	35.3072	35.3394	36.3977	37.5843	35.7963	35.5293	35.9243	35.8115	35.9369	35.9765	36.8741	35.1419	35.8744	36.3481	37.3257	36.8541	36.5527	36.8457	37.1578	36.478	36.5865	36.7363	35.6041	36.0936	36.0051		36.2468	37.1097	36.5731	36.2027	36.0933	36.1905	35.8368	36.2061
	7.5	35.6777	35.3801	35.9857	36.2151	35.9194	36.855	35.621	35.7775	35.1857	36.1008	37.6174	36.3673	37.1776	35.8153	36.8421	36.1183	36.093	37.2605	37.4616	34.9887	35.7376	36.2292	36.8279	35.9307	36.4949	36.1874	36.7145	36.6328	36.4705	36.6463	36.4421	36.5723	36.929	35.6673	35.8294	35.9839	36.7079	36.6547	36.0516	36.3018	35.7919	34.8723

## Sheet: Fig. 2 n
		Veh	CNO
		9.767	12.62
		11.01	11.51
		11.01	14.14
		12.4	11.86
		11.47	13.37
		11.35	12.63
		10.58	12.21
		10.77	13.18
		10.29	11.4
		11.13	12.5
		11	12.78
		10.89	7.657
		11.76	11.01
		10.11	11.11
		9.809	11
		10.64	10.31
		10.35	11.61
		12.9	12.39
		12.31	10.85
		8.253	11.11

[truncated: 5 more sheets: Fig. 2o, Fig. 2p, Fig. 2q, Fig. 2r, Fig. 2s]
