# Supplementary material for: Thyrotropin-releasing hormone neurons of different hypothalamic nuclei increase energy expenditure
Source: Nat Commun. 2026 Apr 15;17:3499. doi: 10.1038/s41467-026-71617-3 (PMC13083850; doi:10.1038/s41467-026-71617-3)
Supplement: Supplementary file 4 — Source Data [file 41467_2026_71617_MOESM4_ESM.zip › Source Table Fig3.xlsx]

## Sheet: Fig 3d
	Control	DMHM3D CNO
	92.91	205.73
	275	307.36
	333.45	273.4
	152.13	210.47
	250.9	340.32
	74.46	298.28
	277.58	53.68
	277.24	50.96
	244.54	382.54
	135.9	46.35
	186.78	185.54
	240.27	110.66
	172.02	13.28
	82.51	139.26
		256.93
		303.29
		247.2
		135.57
		34.85

## Sheet: Fig 3e
		Control	DMHM3D CNO
		7.868	8.195
		7.95	5.195
		4.983	6.363
		4.108	6.314
		3.882	5.748
		6.883	6.776
		7.436	6.514
		6.559	7.005
		5.715	6.642
		4.109	7.093
		5.854	10.885
		5.329	13.565
		5.857	4.899
		3.145	3.781
		4.838	5.075
		6.303	4.463
			5.818
			4.169

## Sheet: Fig 3f
	Control	DMHM3D CNO
	138.65	112.971
	142.359	154.011
	74.042	128.22
	94.81	108.19
	101.62	126.802
	81.647	154.748
	102.175	85.6
	202.096	130.576
	109.235	140.726
	115.1	134.526
	106.1	124.539
	102.1	122.551
	89.3	126.089
	109	149.491
	93.6
	99.6

## Sheet: Fig 3g
	time	CNO													NaCl
	0	0.936	0.666	0.685	0.889	0.688	0.999	0.883	0.427	0.73	0.736	0.692	0.76		0.523	0.574	0.611	0.594	0.482	0.856	0.611	0.587	0.431	0.504	0.592	0.944
	0.5	0.748	0.547	0.743	0.9	0.487	0.786	0.58	0.642	0.458	1.019	0.706	0.786		0.584	0.865	1.016	0.426	0.868	0.935	0.517	0.373	0.444	0.856	0.963	0.579
	1	0.607	0.881	0.944	0.883	0.724	0.704	0.517	0.465	0.469	0.621	0.561	0.463		0.469	0.572	0.947	0.408	0.9	0.905	0.583	0.408	0.624	0.57	0.754	0.555
	1.5	0.635	0.807	0.781	0.802	0.917	0.671	0.534	0.418	0.445	0.701	0.59	0.734		0.502	0.531	0.708	0.605	0.514	0.629	0.621	0.424	0.456	0.475	0.601	0.864
	2	0.542	0.841	0.609	0.594	0.689	0.863	0.529	0.536	0.559	0.655	0.741	0.716		0.463	0.764	0.582	0.783	0.494	0.637	0.567	0.512	0.66	0.484	0.608	0.534
	2.5	0.652	0.66	0.63	0.567	0.502	0.723	0.497	0.426	0.457	0.531	0.573	0.456		0.666	0.812	0.545	0.606	0.996	0.684	0.613	0.388	0.443	0.49	0.638	0.598
	3	0.583	0.568	0.67	0.583	0.738	0.758	0.552	0.411	0.629	0.695	0.635	0.444		0.643	0.599	0.66	0.391	0.682	0.623	0.484	0.432	0.485	0.693	0.893	0.578
	3.5	0.57	0.771	0.603	0.752	0.814	0.654	0.785	0.413	0.484	0.55	0.586	0.534		0.483	0.601	0.596	0.415	0.521	0.729	0.514	0.478	0.63	0.459	0.665	0.551
	4	0.544	0.619	0.777	0.61	0.521	0.66	0.698	0.682	0.688	0.676	0.673	0.564		0.498	0.581	0.818	0.619	0.581	0.6	0.663	0.429	0.565	0.344	0.45	0.398
	4.5	0.603	0.565	0.501	0.676	0.796	0.867	0.873	0.721	0.858	0.697	0.596	0.578		0.461	0.54	0.508	0.612	0.845	0.587	0.501	0.383	0.485	0.585	0.644	0.585
	5	0.872	0.749	0.769	0.903	0.896	0.852	0.921	0.73	0.756	0.645	0.773	0.758		0.549	0.568	0.586	0.488	0.66	0.611	0.535	0.441	0.519	0.584	0.686	0.619
	5.5	0.839	0.694	0.666	0.872	0.895	0.798	0.631	0.524	0.947	0.527	0.637	0.673		0.519	0.571	0.568	0.434	0.526	0.638	0.474	0.41	0.444	0.622	0.637	0.643
	6	0.772	0.738	0.748	0.922	0.867	0.842	0.82	0.662	0.693	0.649	0.693	0.565		0.501	0.739	0.587	0.432	0.641	0.644	0.517	0.412	0.623	0.567	0.599	0.608
	6.5	0.657	0.876	0.621	0.665	0.558	0.798	0.694	0.573	0.626	0.623	0.783	0.56		0.675	0.54	0.611	0.699	0.633	0.615	0.549	0.418	0.498	0.557	0.75	0.561
	7	0.835	0.701	0.756	0.787	0.566	0.735	0.579	0.522	0.641	0.615	0.752	0.568		0.496	0.578	0.596	0.487	0.514	0.67	0.59	0.573	0.476	0.591	0.606	0.509
	7.5	0.617	0.707	0.593	0.858	0.737	0.683	0.66	0.827	0.561	0.696	0.672	0.675		0.502	0.735	0.578	0.463	0.572	0.661	0.515	0.598	0.527	0.713	0.57	0.737
	8	0.82	0.718	0.767	0.621	0.592	0.774	0.71	0.516	0.602	0.648	0.675	0.516		0.5	0.653	0.532	0.439	0.807	0.858	0.496	0.436	0.494	0.601	0.603	0.409
	8.5	0.647	0.847	0.581	0.578	0.667	0.678	0.743	0.481	0.628	0.62	0.647	0.504		0.603	0.561	0.582	0.444	0.786	0.665	0.482	0.456	0.638	0.793	0.864	0.408
	9	0.784	0.631	0.603	0.876	0.69	0.813	0.574	0.725	0.713	0.637	0.924	0.791		0.537	0.531	0.619	0.599	0.494	0.639	0.628	0.429	0.475	0.611	0.576	0.541
	9.5	0.777	0.589	0.838	0.598	0.739	0.694	0.731	0.583	0.687	0.65	0.607	0.523		0.443	0.683	0.553	0.666	0.469	0.818	0.529	0.66	0.599	0.552	0.613	0.57
	10	0.728	0.656	0.584	0.635	0.664	0.704	0.644	0.493	0.725	0.829	0.674	0.549		0.462	0.584	0.531	0.459	0.665	0.622	0.493	0.655	0.673	0.57	0.613	0.498
	10.5	0.615	0.802	0.597	0.558	0.932	0.77	0.736	0.447	0.641	0.726	0.593	0.801		0.461	0.588	0.675	0.447	0.925	0.628	0.738	0.451	0.741	0.609	0.681	0.415
	11	0.764	0.748	0.842	0.807	0.734	0.788	0.6	0.572	0.684	0.687	0.68	0.533		0.788	0.773	0.863	0.472	0.694	0.719	0.556	0.423	0.465	0.736	0.616	0.75
	11.5	0.766	0.65	0.628	0.619	0.581	0.814	0.623	0.742	0.624	0.701	0.758	0.743		0.63	0.628	0.54	0.596	0.488	0.709	0.794	0.479	0.519	0.581	0.777	0.788
	12	0.684	0.702	0.686	0.638	0.719	0.776	0.762	0.767	0.653	0.696	0.674	0.756		0.513	0.675	0.565	0.541	0.523	0.794	0.713	0.723	0.785	0.651	0.627	0.461

## Sheet: Fig 3h
	DMHTRH-hM3D
	CNO	NaCl
	1.932	0.752
	1.863	1.22
	1.651	1.18
	2.122	0.7283
	1.881	1.377
	2.187	1.581
	1.931	0.8358
	1.331	0.3798
	1.749	0.7793
	1.417	1.147
	1.811	1.412
	1.24	0.8893

## Sheet: Fig. 3i
	BW	H3 AUC CNO	H3 AUC NaCl
	23.2	1.932
	22	1.863
	28.6	1.651
	23.6	2.122
	27.8	1.881
	28.6	2.187
	26.9	1.931
	24.4	1.331
	22.6	1.749
	30.5	1.417
	32	1.811
	32	1.24
	23.2		0.752
	22		1.22
	28.6		1.18
	23.6		0.7283
	27.8		1.377
	28.6		1.581
	26.9		0.8358
	24.4		0.3798
	22.6		0.7793
	30.5		1.147
	32		1.412
	32		0.8893

## Sheet: Fig. 3j
	time	CNO													NaCl
	0	35.4759	36.6034	36.4054	36.6853	35.8559	34.9862	36.9845	35.58	36.2864	35.4903	36.064	35.6319		37.862	37.509	34.862	35.485	35.001	37.094	36.866	35.935	35.289	36.967	35.705	36.03
	0.5	36.1061	35.3625	36.5139	36.4565	36.8487	35.8052	35.7908	35.9678	35.7869	35.8888	35.9711	35.6524		37.2439	36.6549	34.8359	36.3002	35.3824	36.8285	35.9643	35.8851	35.6469	35.7508	36.1237	35.6716
	1	37.0295	35.3485	36.5058	36.7351	36.3856	36.3247	35.6691	35.8917	35.7326	35.8156	37.2759	37.0573		35.5307	35.6699	35.269	38.0655	37.4133	35.7591	35.3937	35.9789	36.1143	35.0689	37.4683	35.0511
	1.5	37.7398	35.4755	37.2423	36.7959	35.1269	35.5711	35.9688	35.9266	36.0726	36.1102	36.0225	36.1187		36.1491	35.5279	36.4425	37.0551	37.4461	36.7823	35.7284	36.7655	36.2014	35.1615	35.7351	35.2768
	2	36.7579	35.9702	36.8744	36.7646	35.6603	35.5871	36.0277	35.9175	35.8071	36.2753	35.8481	35.8287		37.8439	35.6585	36.563	36.257	35.6195	35.9777	35.6853	36.1651	36.0482	36.0915	35.8707	36.4891
	2.5	35.9684	36.6688	36.7481	36.7209	34.9826	35.526	36.0624	35.2838	36.1258	36.1205	35.7751	36.2056		36.0864	35.4032	35.6001	35.9327	35.5923	35.7883	36.2353	35.7261	35.7819	36.7747	35.8519	36.0213
	3	36.6465	35.2339	37.2151	36.8876	36.5786	35.9592	35.6608	35.043	36.1226	36.2636	36.2921	36.704		35.4162	37.1244	35.8533	36.6962	35.7133	36.2582	36.3298	35.6191	35.5436	36.3077	36.0695	35.8641
	3.5	37.1603	35.166	37.6336	37.1699	37.2243	36.8935	35.6341	35.7764	35.8973	35.8294	35.7317	37.0419		37.3241	36.9692	36.7689	37.8849	37.3808	37.6563	37.0415	37.3499	36.6712	37.2609	37.3489	37.3685
	4	36.8244	35.8225	37.3513	37.1859	36.9779	37.2373	36.3828	36.3702	36.3331	36.8012	36.0121	36.9962		38.2766	36.2102	36.6733	37.0951	36.5302	37.2962	36.0885	36.2205	36.6729	36.3501	36.7961	36.4105
	4.5	36.53	35.9201	37.7555	37.0601	37.0155	37.1285	36.8152	36.7674	36.2207	36.7377	36.2222	36.8919		36.9147	35.6341	35.9593	36.3952	35.8385	36.4976	35.7053	35.6325	36.2557	36.6493	37.0033	36.5387
	5	36.7118	36.2424	36.9209	36.7267	36.6936	36.4826	36.352	37.1029	37.3541	36.834	36.5307	37.1257		36.1205	35.4941	35.7853	35.8533	36.8544	36.633	35.8274	35.7203	35.8474	36.7374	36.9501	36.1607
	5.5	36.3705	36.7897	36.6447	36.5427	36.7883	37.2982	36.7854	37.3412	36.6026	36.6051	36.6479	37.1139		37.2115	35.0538	36.6617	37.1399	35.7816	36.1857	35.7071	35.6136	35.7688	36.412	36.6329	35.8439
	6	36.466	36.296	37.4523	36.444	36.6733	36.9861	36.1073	37.0278	36.9085	36.9231	36.5321	36.9803		36.1008	35.7543	35.7286	36.8453	35.7443	36.6651	35.6909	35.1538	35.6769	36.8366	35.8173	35.3499

## Sheet: Fig 3k
	NaCl	CNO
	11.8	12.49
	8.9	11.71
	9.82	11.79
	11.57	14.48
	10.06	12.72
	11.37	14.15
	9.19	11.96
	8.962	13.86
	9.413	12.78
	10.99	11.11
	11.34	12.46
	9.965	10.21

## Sheet: Fig. 3m
		NaCl																										CNO
	NaCl	36.05	36.66	36.24	35.68	36.27	36.39	36.35	37.2	36.36																		36.29	36.57	36.55	35.32	36.5	36.65	36.47	36.32	36.96
	CNO	35.35	35.67	35.03	37.29	35.73	36.53	36.86	35.77	36.6	35.5	36.55	36.7	36.67	36.1	36.6	37	36.9	36.9	36.52	36.91	35.77	36.75	35.84	36.31			36.3	36.49	36.66	37.8	36.45	36.74	36.23	36.7	38	37.5	37.23	37.04	36.9	37.4	37.4	37.5	37.11	36.89	37.45	37.38	36.69	36.56
	CNO+SR	35.52	35.74	34.67	35.12	36.68	35.96	35.31	35.45	36.05																		36.19	36.54	36.42	36.46	36.38	34.88	35.72	35.11	37.11
[truncated: 2 more columns]

## Sheet: Fig. 3n
	Control	DMHM3D CNO	DMHM3D CNO + SR
	2.04548	4.11863	0.150859
	1.23664	11.326	0.250199
	0.465026	12.5107	0.272859
	0.615332	5.22315
	0.659053	5.2974
	1.66347
	0.121054
	2.2439
	0.743409
	1.78876
	1.61151
	0.0916076
	0.668587

[truncated: 5 more sheets: Fig 3o, Fig 3p, FIg 3q, Fig 3r, Fig 3s]
