# Supplementary material for: Thyrotropin-releasing hormone neurons of different hypothalamic nuclei increase energy expenditure
Source: Nat Commun. 2026 Apr 15;17:3499. doi: 10.1038/s41467-026-71617-3 (PMC13083850; doi:10.1038/s41467-026-71617-3)
Supplement: Supplementary file 4 — Source Data [file 41467_2026_71617_MOESM4_ESM.zip › Source Table Fig4.xlsx]

## Sheet: Fig 4c
		time	NaCl									CNO
		0	0.362	0.425	0.512	0.524	0.539	0.379	0.401	0.561		0.501	0.457	0.451	0.343	0.705	0.412	0.408	0.405
		0.5	0.321	0.552	0.632	0.414	0.429	0.492	0.547	0.383		0.491	0.376	0.412	0.552	0.599	0.509	0.486	0.528
		1	0.497	0.458	0.466	0.395	0.56	0.485	0.446	0.433		0.328	0.394	0.426	0.499	0.404	0.408	0.442	0.407
		1.5	0.334	0.521	0.646	0.565	0.523	0.36	0.469	0.497		0.333	0.385	0.389	0.403	0.563	0.348	0.408	0.341
		2	0.318	0.373	0.4	0.43	0.347	0.396	0.356	0.343		0.353	0.478	0.519	0.394	0.455	0.361	0.328	0.524
		2.5	0.31	0.481	0.378	0.338	0.345	0.398	0.385	0.303		0.324	0.428	0.473	0.373	0.385	0.497	0.362	0.462
		3	0.452	0.53	0.426	0.403	0.374	0.393	0.341	0.328		0.323	0.399	0.455	0.501	0.397	0.332	0.351	0.332
		3.5	0.317	0.408	0.424	0.347	0.365	0.386	0.344	0.527		0.292	0.42	0.556	0.399	0.404	0.398	0.409	0.337
		4	0.307	0.341	0.433	0.329	0.375	0.428	0.44	0.426		0.387	0.482	0.377	0.49	0.455	0.484	0.464	0.394
		4.5	0.348	0.394	0.447	0.451	0.489	0.428	0.412	0.414		0.36	0.516	0.507	0.41	0.46	0.5	0.405	0.398
		5	0.431	0.645	0.47	0.483	0.434	0.458	0.337	0.371		0.32	0.398	0.494	0.477	0.388	0.576	0.383	0.385
		5.5	0.338	0.555	0.547	0.385	0.388	0.496	0.344	0.369		0.314	0.408	0.53	0.462	0.379	0.495	0.383	0.357
		6	0.537	0.385	0.496	0.366	0.423	0.407	0.404	0.332		0.36	0.583	0.452	0.421	0.384	0.546	0.384	0.426
		6.5	0.314	0.688	0.408	0.486	0.453	0.377	0.329	0.319		0.316	0.431	0.382	0.493	0.739	0.447	0.388	0.337
		7	0.312	0.488	0.411	0.359	0.501	0.392	0.337	0.397		0.346	0.358	0.378	0.424	0.433	0.502	0.398	0.36
		7.5	0.592	0.346	0.416	0.364	0.509	0.359	0.315	0.316		0.568	0.518	0.404	0.557	0.399	0.44	0.375	0.448
		8	0.364	0.321	0.609	0.339	0.374	0.375	0.382	0.282		0.449	0.41	0.385	0.398	0.367	0.434	0.409	0.316
		8.5	0.312	0.42	0.49	0.343	0.392	0.38	0.333	0.277		0.317	0.503	0.387	0.409	0.34	0.518	0.36	0.298
		9	0.383	0.614	0.378	0.344	0.455	0.38	0.352	0.403		0.296	0.47	0.583	0.398	0.55	0.389	0.505	0.459
		9.5	0.422	0.379	0.381	0.379	0.416	0.391	0.344	0.3		0.419	0.43	0.46	0.443	0.42	0.408	0.39	0.365
		10	0.305	0.355	0.397	0.36	0.603	0.378	0.42	0.305		0.454	0.375	0.377	0.517	0.39	0.446	0.326	0.338
		10.5	0.387	0.481	0.457	0.56	0.378	0.384	0.353	0.292		0.317	0.523	0.392	0.407	0.376	0.448	0.39	0.456
		11	0.445	0.407	0.39	0.409	0.369	0.453	0.385	0.442		0.296	0.359	0.478	0.384	0.409	0.431	0.341	0.327
		11.5	0.291	0.509	0.42	0.404	0.473	0.451	0.378	0.346		0.42	0.447	0.415	0.372	0.395	0.589	0.393	0.536
		12	0.545	0.432	0.5	0.4	0.369	0.462	0.374	0.367		0.314	0.514	0.454	0.407	0.703	0.487	0.406	0.366

## Sheet: Fig 4d
	NaCl	CNO
	0.4948	0.371
	0.9815	0.9308
	0.9765	0.8855
	0.5128	0.8948
	0.7588	0.8108
	0.6363	1.05
	0.3618	0.593
	0.4251	0.4259

## Sheet: Fig 4e
		time	NaCl									CNO
		0	12	297	320	848			979	697		225	947	283	12	394	327	503	545
		0.5	170	168	655	55			830	178		2878	186	205	764	230	1174	1622	0
		1	1105	1093	129	973			26	0		1448	33	451	536	6	115	24	0
		1.5	15	298	590	1182			366	0		5	13	15	768	146	104	16	694
		2	17	49	4	71			39	455		20	122	238	44	2	28	7	236
		2.5	129	508	15	53			44	833		43	1139	599	25	0	1160	70	0
		3	715	97	409	505			946	5		9	25	18	260	0	16	62	0
		3.5	6	13	3	41			522	226		13	63	7	322	0	12	159	155
		4	35	20	136	165			185	0		214	142	623	74	154	650	67	22
		4.5	549	689	525	604	196	918	3	0		915	972	317	485	109	74	11	6
		5	882	1250	362	467	0	45	4	0		85	31	62	231	0	501	851	0
		5.5	20	380	39	99	0	176	119	0		4	29	1	72	0	30	478	277
		6	136	639	24	297	230	56	1	45		259	569	437	98	1	378	14	0
		6.5	9	1974	12	195	25	1	35	0		42	156	26	277	613	65	37	0
		7	44	48	3	54	0	128	1	0		93	6	6	24	0	323	26	152
		7.5	752	3	478	29	0	217	9	0		468	12	240	145	0	62	1135	0
		8	98	36	1004	64	0	15	2	122		2664	32	1	170	0	63	1631	0
		8.5	9	875	27	111	65	157	813	0		104	3	42	37	0	1070	376	286
		9	193	331	20	182	563	9	7	0		34	948	77	18	279	21	6	0
		9.5	59	14	134	155	0	107	5	0		117	63	872	53	5	59	17	152
		10	14	9	29	482	0	189	58	257		1083	25	3	592	0	151	18	190
		10.5	178	83	114	677	19	119	67	0		311	9	8	23	0	406	93	0
		11	159	53	33	36	0	290	24	0		117	517	67	24	0	117	39	219
		11.5	50	1049	568	67	514	114	140	74		14	0	104	15	0	1153	1895	0
		12	1025	16	13	579	2	174	168	217		184	29	395	175	513	137	1417	241

## Sheet: Fig 4f
	Baseline	CNO
	37.6889	37.4571
	38.052	38.47
	37.0375	36.9143
	36.675	37.06
	38.0091	38.6273
	38.825	38.4875
	38.4875	38.6667

## Sheet: Fig 4g
	time	NaCl								CNO
	0	0	0	0	0	0	0	0	0	0	0	0	0	0	0	0	0
	0.5	0	0	0	0	0	0	0	0	0	0	0	0.01	0	0	0	0
	1	0	0	0.06	0	0.01	0	0.03	0	0	0	0.12	0.02	0	0.01	0	0
	1.5	0.01	0.01	0.07	0	0.24	0	0.07	0.16	0.07	0.01	0.12	0.02	0	0.01	0.02	0.03
	2	0.01	0.03	0.07	0	0.24	0	0.07	0.27	0.07	0.01	0.12	0.02	0	0.01	0.02	0.03
	2.5	0.01	0.03	0.07	0	0.24	0	0.07	0.27	0.07	0.01	0.12	0.02	0	0.01	0.02	0.03
	3	0.19	0.11	0.07	0	0.24	0	0.07	0.27	0.2	0.03	0.12	0.02	0	0.01	0.02	0.03
	3.5	0.19	0.12	0.07	0	0.25	0	0.07	0.27	0.2	0.04	0.12	0.21	0	0.04	0.02	0.06
	4	0.19	0.12	0.07	0	0.38	0.17	0.08	0.27	0.22	0.04	0.12	0.22	0.32	0.04	0.03	0.06
	4.5	0.48	0.12	0.25	0	0.39	0.17	0.08	0.27	0.39	0.04	0.12	0.39	0.32	0.11	0.03	0.06
	5	0.48	0.12	0.26	0	0.39	0.17	0.08	0.27	0.39	0.04	0.12	0.4	0.32	0.11	0.03	0.09
	5.5	0.48	0.44	0.26	0	0.39	0.17	0.08	0.27	0.39	0.04	0.12	0.4	0.32	0.11	0.03	0.09
	6	0.69	0.44	0.26	0	0.39	0.25	0.09	0.31	0.39	0.26	0.12	0.4	0.32	0.31	0.29	0.09

## Sheet: Fig 4h
	NaCl	CNO
	0.82	0.65
	0.75	0.28
	0.45	0.35
	0.19	0.77
	0.39	0.47
	0.25	0.46
	0.24	0.29
	0.68	0.27

## Sheet: Fig 4i
	NaCl	CNO
	2.29	1.37
	2.69	2.48
	2.77	2.71
	2.36	2.95
	1.86	1.9
	1.93	2.04
	2.38	1.86
	2.89	2.7

## Sheet: Fig 4j
		time	NaCl									CNO
		0	0.961	0.884	0.953	0.963			0.959	0.96		0.92	0.931	0.947	0.946	0.794	0.855	0.924	1.023
		0.5	0.945	0.827	0.933	0.984			0.918	0.963		0.89	0.885	0.902	0.958	0.772	0.813	0.94	1.014
		1	0.904	0.784	0.903	0.922			0.963	0.94		0.827	0.847	0.825	0.92	0.77	0.819	0.866	0.992
		1.5	0.866	0.806	0.871	0.851			0.927	0.908		0.869	0.872	0.866	0.891	0.748	0.896	0.865	0.992
		2	0.873	0.798	0.855	0.885			0.911	0.948		0.83	0.855	0.837	0.893	0.747	0.851	0.833	1.005
		2.5	0.848	0.791	0.924	0.855			0.892	0.954		0.823	0.807	0.774	0.922	0.735	0.821	0.836	0.98
		3	0.821	0.769	0.918	0.843			0.924	0.956		0.796	0.823	0.793	0.961	0.759	0.78	0.837	0.921
		3.5	0.831	0.772	0.844	0.842			0.779	0.923		0.9	0.808	0.854	0.927	0.743	0.752	0.827	0.901
		4	0.849	0.779	0.807	0.827	0.786	0.829	0.775	0.902		0.9	0.793	0.816	0.87	0.741	0.768	0.772	0.843
		4.5	0.814	0.776	0.792	0.82	0.752	0.829	0.798	0.903		0.836	0.741	0.766	0.819	0.74	0.757	0.794	0.845
		5	0.812	0.744	0.76	0.764	0.752	0.829	0.771	0.916		0.804	0.725	0.789	0.793	0.752	0.787	0.772	0.894
		5.5	0.891	0.833	0.746	0.788	0.78	0.847	0.788	0.924		0.909	0.792	0.761	0.8	0.809	0.806	0.799	0.878
		6	0.915	0.829	0.755	0.764	0.849	0.83	0.768	0.884		0.929	0.743	0.76	0.862	0.865	0.792	0.791	0.852
		6.5	0.886	0.748	0.758	0.753	0.871	0.813	0.78	0.884		0.948	0.741	0.768	0.882	0.869	0.822	0.742	0.847
		7	0.943	0.746	0.805	0.747	0.851	0.799	0.766	0.858		0.936	0.782	0.771	0.89	0.861	0.805	0.765	0.841
		7.5	0.988	0.774	0.865	0.758	0.854	0.764	0.768	0.874		0.947	0.748	0.77	0.935	0.858	0.869	0.775	0.811
		8	0.975	0.885	0.85	0.758	0.824	0.803	0.792	0.85		0.891	0.782	0.745	0.905	0.845	0.834	0.869	0.828
		8.5	0.946	0.897	0.84	0.752	0.886	0.884	0.858	0.814		0.868	0.858	0.818	0.886	0.887	0.846	0.927	0.837
		9	1.017	0.874	0.829	0.773	0.869	0.85	0.848	0.804		0.883	0.877	0.88	0.906	0.879	0.858	0.869	0.784
		9.5	0.99	0.871	0.853	0.822	0.817	0.842	0.857	0.876		0.943	0.834	0.891	0.953	0.857	0.888	0.906	0.873
		10	0.949	0.832	0.789	0.873	0.843	0.853	0.76	0.903		0.983	0.837	0.86	0.975	0.83	0.863	0.85	0.896
		10.5	0.979	0.827	0.79	0.867	0.802	0.904	0.784	0.898		0.923	0.817	0.872	0.97	0.802	0.886	0.865	0.91
		11	0.986	0.9	0.883	0.867	0.84	0.935	0.762	0.921		0.916	0.796	0.829	0.972	0.783	0.901	0.913	0.929
		11.5	0.928	0.917	0.9	0.867	0.875	0.949	0.816	0.932		0.946	0.789	0.912	0.93	0.83	0.943	0.955	0.904
		12	0.946	0.887	0.877	0.934	0.939	0.953	0.874	0.986		1.003	0.795	0.967	0.907	0.84	0.908	0.943	0.901
