# Supplementary material for: Thyrotropin-releasing hormone neurons of different hypothalamic nuclei increase energy expenditure
Source: Nat Commun. 2026 Apr 15;17:3499. doi: 10.1038/s41467-026-71617-3 (PMC13083850; doi:10.1038/s41467-026-71617-3)
Supplement: Supplementary file 4 — Source Data [file 41467_2026_71617_MOESM4_ESM.zip › Source Table Fig5.xlsx]

## Sheet: Fig 5d
	Control	MPAM3D CNO
	92.91	637.18
	275	39.31
	546.7	94.09
	333.45	288.71
	152.13	247.21
	250.9	239.36
	74.46	266.65
	277.58	376.13
	277.24	318.21
	244.54	478.12
	135.9	181.37
	186.78	271.71
	240.27	77.87
	172.02	503.11
	82.51	147.3
		343.98
		587.79
		247.2
		55.48
		346.42
		815.99
		342.16

## Sheet: Fig 5e
		Control	MPAM3D CNO
		7.868	4.672
		7.95	6.131
		4.983	4.962
		4.108	4.811
		3.882	5.385
		6.883	6.346
		7.436	5.85
		6.559	6.254
		5.715	5.692
		4.109	9.254
		5.854	7.491
		5.329	9.172
		4.838	10.469
		6.303	8.454
			9.245
			9.408
			8.103
			7.071
			4.838
			8.607
			4.821
			5.228

## Sheet: Fig 5f
		Control	MPAM3DCNO
		138.65	118.5
		142.359	107.167
		74.042	140.354
		94.81	130.828
		101.62	154.776
		81.647	121.666
		102.175	171.298
		202.096	133.692
		109.235	136.754
		115.1	125.16
		106.1	118.5
		102.1	113.1
		89.3	132
		109	133
		93.6	139.9
		99.6	105.6
			115.7
			92.7
			112.2
			78.7
			106.5
			100.1
			112.1

## Sheet: Fig 5g
		time	CNO																NaCl
		0	0.707	0.539	0.793	0.571	0.651	0.81	0.722	0.886	0.685	0.734	0.79	0.759	0.782	0.814	0.603		0.839	0.89	0.747	0.439	0.773	0.736	0.93	0.893	0.848	1.017	0.501	0.818	0.754	0.835	0.766
		0.5	0.957	0.839	0.592	0.494	0.799	0.702	0.612	0.646	0.924	0.726	0.486	0.737	0.51	0.627	0.548		1.153	0.749	0.655	0.379	0.645	0.568	0.709	0.783	0.994	0.695	0.572	0.709	0.649	0.624	0.771
		1	0.735	0.603	0.56	0.533	0.729	0.565	0.619	0.764	0.72	0.748	0.435	0.564	0.504	0.628	0.569		0.954	0.563	0.747	0.708	0.599	0.607	0.595	0.616	0.711	0.646	0.527	0.654	0.495	0.615	0.576
		1.5	0.671	0.568	0.561	0.535	0.674	0.56	0.764	0.645	0.716	0.71	0.79	0.465	0.488	0.627	0.55		0.721	0.536	0.632	0.491	0.643	0.547	0.594	0.691	0.633	0.648	0.762	0.508	0.57	0.836	0.545
		2	0.738	0.679	0.666	0.539	0.782	0.532	0.731	0.671	0.736	0.651	0.561	0.458	0.546	0.707	0.753		0.816	0.651	0.725	0.456	0.604	0.496	0.694	0.769	0.687	0.933	0.804	0.512	0.503	0.722	0.759
		2.5	0.706	0.567	0.566	0.506	0.687	0.525	0.617	0.892	0.634	0.688	0.468	0.483	0.752	0.748	0.623		0.744	0.593	0.6	0.49	0.675	0.588	0.662	0.825	0.656	0.694	0.475	0.639	0.523	0.633	0.722
		3	0.705	0.583	0.546	0.482	0.665	0.593	0.59	0.681	0.784	0.71	0.519	0.699	0.545	0.738	0.591		0.826	0.576	0.687	0.634	0.684	0.593	0.614	0.69	0.621	0.658	0.487	0.661	0.532	0.654	0.669
		3.5	0.731	0.629	0.629	0.531	0.764	0.637	0.636	0.707	0.575	0.612	0.546	0.455	0.53	0.656	0.662		0.773	0.609	0.653	0.588	0.537	0.452	0.623	0.695	0.619	0.733	0.411	0.377	0.413	0.478	0.596
		4	0.73	0.792	0.733	0.636	1	0.599	0.685	0.725	0.829	0.96	0.704	0.676	0.667	0.92	0.88		0.674	0.586	0.442	0.479	0.81	0.569	0.573	0.618	0.717	0.757	0.465	0.491	0.458	0.622	0.606
		4.5	0.853	0.817	0.92	0.69	0.955	0.679	0.734	0.83	0.764	0.836	0.643	0.622	0.666	0.825	0.858		0.74	0.565	0.496	0.452	0.708	0.541	0.614	0.613	0.565	0.678	0.478	0.582	0.492	0.663	0.563
		5	0.783	0.691	0.81	0.718	0.895	0.76	0.782	0.839	0.764	0.962	0.681	0.603	0.669	0.85	0.726		0.72	0.58	0.499	0.467	0.631	0.542	0.658	0.652	0.578	0.682	0.582	0.504	0.597	0.669	0.535
		5.5	0.849	0.652	0.71	0.672	0.847	0.591	0.771	0.866	0.803	0.978	0.697	0.513	0.708	0.788	0.631		0.706	0.581	0.564	0.436	0.679	0.599	0.557	0.713	0.636	0.736	0.432	0.513	0.493	0.601	0.583
		6	1.05	0.694	0.821	0.583	0.873	0.601	0.777	0.791	0.616	0.869	0.702	0.603	0.551	0.765	0.565		0.717	0.6	0.488	0.456	0.608	0.543	0.576	0.662	0.58	0.616	0.496	0.486	0.475	0.652	0.562
		6.5	0.888	0.675	0.76	0.571	0.866	0.728	0.674	0.878	0.623	0.758	0.829	0.499	0.585	0.849	0.746		0.658	0.545	0.472	0.427	0.828	0.589	0.518	0.655	0.586	0.817	0.486	0.471	0.461	0.77	0.562
		7	0.776	0.615	0.818	0.709	0.829	0.565	0.661	0.906	0.694	0.824	0.717	0.624	0.594	0.842	0.565		0.684	0.585	0.493	0.584	0.592	0.559	0.704	0.615	0.709	0.687	0.484	0.671	0.51	0.637	0.506
		7.5	0.844	0.549	0.805	0.591	0.724	0.773	0.748	0.902	0.711	0.748	0.746	0.541	0.506	0.741	0.583		0.761	0.593	0.479	0.466	0.711	0.593	0.575	0.748	0.606	0.648	0.551	0.534	0.501	0.637	0.658
		8	0.877	0.579	0.682	0.601	0.74	0.57	0.573	0.8	0.609	0.894	0.73	0.526	0.616	0.809	0.798		0.647	0.694	0.482	0.498	0.616	0.533	0.579	0.59	0.613	0.639	0.427	0.474	0.568	0.6	0.603
		8.5	0.794	0.588	0.601	0.564	0.666	0.563	0.715	0.761	0.613	0.981	0.659	0.531	0.531	0.755	0.571		0.678	0.557	0.676	0.623	0.728	0.603	0.602	0.616	0.726	0.629	0.737	0.461	0.484	0.836	0.559
		9	1.06	0.504	0.62	0.568	0.664	0.539	0.795	0.808	0.866	0.722	0.606	0.715	0.569	0.675	0.575		0.662	0.543	0.456	0.431	0.65	0.529	0.764	0.649	0.658	0.765	0.496	0.471	0.468	0.673	0.592
		9.5	0.777	0.688	0.822	0.567	0.792	0.569	0.664	0.807	0.644	0.729	0.682	0.589	0.67	0.816	0.7		0.867	0.793	0.457	0.445	0.724	0.548	0.503	0.744	0.597	0.753	0.538	0.47	0.469	0.57	0.501
		10	0.933	0.557	0.597	0.634	0.754	0.572	0.58	0.795	0.713	0.775	0.682	0.533	0.525	0.75	0.628		0.644	0.606	0.43	0.477	0.802	0.607	0.681	0.624	0.884	0.601	0.464	0.474	0.782	0.634	0.514
		10.5	0.845	0.55	0.58	0.664	0.737	0.638	0.661	0.943	0.631	0.785	0.663	0.746	0.519	0.748	0.584		0.638	0.567	0.448	0.524	0.655	0.54	0.611	0.617	0.652	0.678	0.738	0.455	0.564	0.846	0.772
		11	0.778	0.657	1.022	0.581	0.789	0.522	0.768	0.765	0.65	0.792	0.696	0.641	0.568	0.88	0.677		0.761	0.663	0.721	0.445	0.751	0.537	0.51	0.839	0.818	0.662	0.448	0.683	0.467	0.666	0.536
		11.5	0.893	0.535	0.735	0.58	0.716	0.642	0.621	0.904	0.922	0.885	0.751	0.725	0.585	0.774	0.754		0.725	0.684	0.541	0.55	0.673	0.671	0.703	0.641	0.691	0.939	0.718	0.544	0.515	0.652	0.63
		12	0.923	0.645	0.63	0.705	0.822	0.719	0.705	0.882	0.684	0.838	0.681	0.744	0.626	0.921	0.642		0.781	0.666	0.489	0.599	0.833	0.588	0.656	0.822	0.915	0.706	0.705	0.595	0.671	0.805	0.832

## Sheet: Fig 5h
	H3 AUC CNO	H3 AUC NaCl
	2.729	1.834
	1.507	1.165
	2.103	0.651
	1.326	0.5178
	2.519	1.696
	1.386	0.95
	1.883	1.242
	2.532	1.525
	1.851	1.391
	2.701	1.799
	1.764	0.6543
	1.088	0.6419
	1.231	0.574
	2.378	1.542
	1.69	1.039

## Sheet: Fig 5i
		BW	H3 AUC CNO	H3 AUC NaCl
		34	2.729
		30	1.507
		32	2.103
		24	1.326
		25	2.519
		25	1.386
		29.4	1.883
		27.7	2.532
		34.5	1.851
		31.4	2.701
		27.5	1.764
		19.4	1.088
		26.2	1.231
		27.4	2.378
		26.1	1.69
		34		1.834
		30		1.165
		32		0.651
		24		0.5178
		25		1.696
		25		0.95
		29.4		1.242
		27.7		1.525
		34.5		1.391
		31.4		1.799
		27.5		0.6543
		19.4		0.6419
		26.2		0.574
		27.4		1.542
		26.1		1.039

## Sheet: Fig 5j
		time	CNO															NaCl
		0	36.3528	36.2309	36.2748	35.6089	35.911	36.5115	35.4851	35.4497	35.9316	34.7354	35.3765	36.7946	36.8287	35.4376		36.1299	36.5878	35.9198	36.2164	35.5201	35.9164	36.1952	35.4486	35.4421	35.649	35.2527	35.1202	36.7401	35.4109
		0.5	36.1238	36.2121	35.9026	35.4381	35.7993	35.5587	36.6645	35.8083	35.7111	35.6328	35.7138	36.0661	35.0637	35.0215		35.7847	36.0759	35.981	35.5896	35.7647	35.7449	35.4186	35.5365	35.7599	35.0518	35.5154	35.0235	35.825	35.1151
		1	35.6271	36.0996	35.5671	35.9444	35.9898	35.9315	36.2022	36.7334	35.6812	34.7069	36.6752	35.4317	34.8833	35.2741		35.7685	36.542	36.2486	35.8825	36.0426	35.7937	37.0154	34.9329	36.0955	35.1697	36.2913	35.825	35.5795	36.6775
		1.5	35.7605	36.1311	35.7897	35.8125	35.5347	36.1929	36.413	35.684	35.9642	34.7192	36.0991	36.3021	35.5167	37.212		36.2005	36.5635	36.1443	35.4014	35.8587	35.7754	36.3803	34.8613	35.7589	35.4042	35.9467	35.4314	35.5801	35.6818
		2	36.4688	36.1108	36.3179	35.8007	35.9263	36.1271	35.9409	35.7703	35.6591	35.2615	35.8128	35.7051	36.4467	36.5432		36.2569	36.2554	35.9769	35.6767	35.5007	35.6112	36.0695	35.2463	35.774	35.3673	37.1273	36.1406	36.7727	35.6495
		2.5	37.4507	37.2596	37.2306	36.4951	36.4329	36.6027	37.1771	36.5139	35.8469	35.7371	37.0137	37.1532	36.2765	37.0423		37.5131	37.4611	36.8565	36.1841	36.5136	36.6083	37.4161	37.3322	36.7673	36.405	37.008	37.4917	37.6995	37.1991
		3	37.2825	37.4455	37.3335	37.391	36.7709	37.1107	36.8481	36.7013	36.1076	36.443	36.7874	36.7301	35.7482	36.3475		37.9852	38.0469	37.33	37.3619	36.9632	36.2718	37.6147	37.2301	36.2575	36.7865	37.4738	37.0197	37.6218	36.3413
		3.5	36.422	36.7665	36.8624	36.2913	36.0739	36.4169	36.1567	35.6558	35.655	36.3479	36.6421	36.2317	35.9673	36.1923		37.8283	37.9285	36.9047	36.6985	36.9012	36.4371	37.4782	36.4123	35.9378	36.4327	36.9854	36.0311	37.1108	35.9407
		4	35.9201	36.4161	36.5747	36.0728	35.6366	36.0511	35.7093	35.6422	35.7713	36.1099	36.0925	36.679	35.3037	36.8708		37.6867	37.6745	36.7287	36.5935	36.9007	36.3089	37.2177	36.6556	35.8363	36.4899	36.9363	35.8943	36.8144	36.2953
		4.5	36.2139	37.0086	36.2301	36.1512	35.7618	36.1396	36.0977	35.8755	35.4547	35.7882	35.5237	36.1315	35.0977	36.1202		37.2151	37.6485	36.5328	36.697	36.5521	36.487	37.2254	36.5489	36.0695	35.9945	36.8286	35.5203	36.2316	36.051
		5	36.1541	36.3221	35.923	36.2139	35.7317	35.8146	35.6227	35.5229	35.3025	35.7985	35.2813	35.8369	34.935	35.7959		37.3203	37.4493	36.1066	36.9346	36.865	36.7352	37.0644	36.4859	35.811	35.6581	36.9452	35.3077	36.4715	35.9517
		5.5	35.7102	37.1037	35.7538	35.8152	35.1149	35.4482	35.6011	36.4497	35.2229	35.4187	36.5416	35.3845	35.3948	35.7763		37.3482	37.4084	35.6871	36.9908	36.8276	36.4046	36.93	36.4864	35.6829	35.4239	36.8748	35.9241	36.2195	35.614
		6	36.0652	36.391	35.7127	35.6107	35.0624	35.9646	35.6125	35.9487	35.4526	35.4089	36.0342	35.9296	37.2441	35.4547		36.8651	37.1617	36.0574	36.8009	36.7006	36.1421	37.0785	36.5073	35.6806	35.7341	36.4683	35.6651	36.7171	35.0652

## Sheet: Fig 5k
		NaCl	CNO
		19.67	23.7
		21.59	24.96
		19.74	20.24
		18.52	20.26
		17.13	20.4
		18.82	19.1
		18.99	23.23
		18.03	18.85
		16.03	17.66
		15.52	16.94
		18.94	21.9
		19.01	17.5
		15.83	21.33
		18.82	17.88

## Sheet: Fig 5m
			Basal									stimulation
		NaCl	36.05	36.66	36.24	35.68	36.27	36.39	36.35	37.2	36.36	36.29	36.57	36.55	35.32	36.5	36.65	36.47	36.32	36.96
		CNO	36.45	35.84	36.56	36.01	36.77	36.37	36.51	36.11	35.75	36.66	35.51	36.32	36.07	36.42	36.73	36.07	36.34	35.44
		CNO+SR	35.95	37.09	36.89	36.19	36.59	36.51	36.07	35.76	35.98	34.41	36.53	35.51	35.25	35.14	35.76	35.98	35.22	36.45

## Sheet: Fig 5n
		Control	MPAM3DCNO	MPAM3D SR+CNO
		2.04548	1.72883	0.486955
		1.23664	0.158159	0.220136
		0.465026	1.14329	0.269142
		0.615332	1.82157
		0.659053	0.871145
		1.66347
		0.0461808
		0.121054
		2.2439
		0.743409
		1.78876
		1.61151
		0.0916076
		0.668587

[truncated: 6 more sheets: Fig 5o, Fig 5p, Fig 5q, Fig 5r, Fig 5s, Fig 5t]
