# Supplementary material for: Thyrotropin-releasing hormone neurons of different hypothalamic nuclei increase energy expenditure
Source: Nat Commun. 2026 Apr 15;17:3499. doi: 10.1038/s41467-026-71617-3 (PMC13083850; doi:10.1038/s41467-026-71617-3)
Supplement: Supplementary file 4 — Source Data [file 41467_2026_71617_MOESM4_ESM.zip › Source Table Fig6.xlsx]

## Sheet: Fig. 6a
		time	Taltirelin																	NaCl
		0	0.394	0.294	0.429	0.333	0.428	0.447	0.36	0.41	0.334	0.355	0.369	0.479	0.646	0.617	0.437	0.391		0.454	0.373	0.369	0.488			0.457	0.437	0.362	0.425	0.512				0.401	0.561
		0.5	0.335	0.406	0.385	0.324	0.465	0.621	0.387	0.598	0.332	0.368	0.386	0.456	0.513	0.41	0.529	0.439		0.488	0.561	0.481	0.344			0.559	0.538	0.321	0.552	0.632				0.547	0.383
		1	0.285	0.381	0.386	0.555	0.422	0.58	0.387	0.486	0.326	0.509	0.417	0.392	0.369	0.355	0.491	0.32		0.54	0.352	0.348	0.341			0.471	0.527	0.497	0.458	0.466				0.446	0.433
		1.5	0.372	0.325	0.518	0.438	0.37	0.484	0.474	0.399	0.381	0.453	0.427	0.401	0.377	0.405	0.415	0.323		0.437	0.328	0.509	0.557			0.457	0.577	0.334	0.521	0.646				0.469	0.497
		2	0.296	0.312	0.397	0.31	0.5	0.495	0.323	0.466	0.338	0.471	0.429	0.389	0.433	0.302	0.406	0.314		0.307	0.375	0.581	0.417			0.366	0.426	0.318	0.373	0.4				0.356	0.343
		2.5	0.277	0.402	0.372	0.383	0.361	0.449	0.388	0.4	0.386	0.479	0.535	0.39	0.425	0.392	0.44	0.477		0.284	0.328	0.407	0.337			0.349	0.394	0.31	0.481	0.378				0.385	0.303
		3	0.276	0.306	0.477	0.493	0.336	0.461	0.463	0.466	0.292	0.379	0.446	0.385	0.44	0.336	0.381	0.328		0.307	0.29	0.374	0.344			0.446	0.518	0.452	0.53	0.426				0.341	0.328
		3.5	0.301	0.301	0.413	0.346	0.342	0.599	0.474	0.379	0.332	0.353	0.388	0.394	0.415	0.374	0.326	0.296		0.431	0.312	0.461	0.559			0.358	0.438	0.317	0.408	0.424				0.344	0.527
		4	0.509	0.565	0.683	0.404	0.446	0.557	0.385	0.427	0.369	0.484	0.427	0.437	0.545	0.63	0.342	0.428		0.293	0.467	0.527	0.326	0.388	0.545	0.386	0.493	0.307	0.341	0.433	0.329	0.375	0.428	0.44	0.426
		4.5	0.587	0.704	0.826	0.621	0.605	0.791	0.566	0.64	0.674	0.698	0.715	0.739	0.919	0.776	0.617	0.807		0.378	0.317	0.424	0.372	0.526	0.642	0.45	0.417	0.348	0.394	0.447	0.451	0.489	0.428	0.412	0.414
		5	0.622	0.73	0.872	0.851	0.828	0.878	0.704	0.762	0.709	0.834	0.842	0.983	0.903	0.786	0.631	0.938		0.316	0.312	0.381	0.438	0.372	0.516	0.493	0.513	0.431	0.645	0.47	0.483	0.434	0.458	0.337	0.371
		5.5	0.619	0.672	0.833	0.814	0.796	0.846	0.728	0.76	0.687	0.819	0.796	0.853	1.036	0.799	0.613	0.837		0.459	0.312	0.365	0.333	0.37	0.569	0.359	0.429	0.338	0.555	0.547	0.385	0.388	0.496	0.344	0.369
		6	0.505	0.658	0.703	0.768	0.832	0.895	0.617	0.696	0.608	0.774	0.684	0.815	0.888	0.84	0.597	0.73		0.387	0.326	0.326	0.338	0.46	0.389	0.359	0.374	0.537	0.385	0.496	0.366	0.423	0.407	0.404	0.332
		6.5	0.404	0.585	0.622	0.661	0.756	0.728	0.477	0.608	0.508	0.678	0.489	0.749	0.786	0.612	0.601	0.569		0.323	0.363	0.338	0.487	0.382	0.449	0.431	0.401	0.314	0.688	0.408	0.486	0.453	0.377	0.329	0.319
		7	0.406	0.513	0.514	0.575	0.709	0.691	0.353	0.572	0.489	0.613	0.489	0.643	0.694	0.617	0.525	0.45		0.291	0.321	0.433	0.298	0.395	0.376	0.361	0.42	0.312	0.488	0.411	0.359	0.501	0.392	0.337	0.397
		7.5	0.284	0.487	0.441	0.468	0.698	0.831	0.338	0.557	0.411	0.506	0.572	0.452	0.56	0.541	0.556	0.411		0.285	0.324	0.378	0.344	0.566	0.474	0.37	0.39	0.592	0.346	0.416	0.364	0.509	0.359	0.315	0.316
		8	0.248	0.514	0.351	0.374	0.543	0.575	0.367	0.443	0.532	0.404	0.443	0.562	0.498	0.479	0.349	0.333		0.415	0.434	0.346	0.475	0.376	0.323	0.347	0.438	0.364	0.321	0.609	0.339	0.374	0.375	0.382	0.282
		8.5	0.228	0.427	0.409	0.389	0.521	0.523	0.305	0.443	0.33	0.533	0.407	0.603	0.439	0.502	0.372	0.549		0.312	0.362	0.41	0.321	0.355	0.354	0.432	0.394	0.312	0.42	0.49	0.343	0.392	0.38	0.333	0.277
		9	0.378	0.38	0.395	0.309	0.386	0.461	0.312	0.47	0.308	0.37	0.475	0.513	0.399	0.411	0.407	0.445		0.305	0.314	0.332	0.314	0.367	0.491	0.34	0.465	0.383	0.614	0.378	0.344	0.455	0.38	0.352	0.403
		9.5	0.286	0.335	0.397	0.312	0.379	0.441	0.323	0.384	0.333	0.41	0.388	0.416	0.439	0.492	0.351	0.344		0.307	0.298	0.454	0.331	0.347	0.347	0.342	0.401	0.422	0.379	0.381	0.379	0.416	0.391	0.344	0.3
		10	0.291	0.346	0.424	0.296	0.406	0.422	0.408	0.379	0.294	0.38	0.397	0.472	0.531	0.372	0.472	0.316		0.421	0.305	0.375	0.456	0.395	0.514	0.422	0.415	0.305	0.355	0.397	0.36	0.603	0.378	0.42	0.305
		10.5	0.369	0.525	0.385	0.319	0.381	0.409	0.359	0.356	0.436	0.382	0.498	0.544	0.464	0.361	0.402	0.372		0.303	0.401	0.35	0.308	0.379	0.358	0.356	0.382	0.387	0.481	0.457	0.56	0.378	0.384	0.353	0.292
		11	0.387	0.435	0.497	0.331	0.374	0.555	0.313	0.443	0.33	0.522	0.39	0.564	0.365	0.38	0.324	0.298		0.424	0.325	0.529	0.308	0.383	0.52	0.328	0.373	0.445	0.407	0.39	0.409	0.369	0.453	0.385	0.442
		11.5	0.314	0.545	0.465	0.443	0.386	0.481	0.362	0.41	0.372	0.382	0.458	0.437	0.342	0.401	0.376	0.507		0.321	0.548	0.438	0.479	0.379	0.644	0.418	0.431	0.291	0.509	0.42	0.404	0.473	0.451	0.378	0.346
		12	0.459	0.43	0.518	0.332	0.443	0.429	0.319	0.385	0.584	0.404	0.467	0.439	0.379	0.363	0.434	0.359		0.398	0.362	0.437	0.351	0.452	0.397	0.424	0.374	0.545	0.432	0.5	0.4	0.369	0.462	0.374	0.367

## Sheet: Fig. 6b
	time	TRHR1 KO Talti									TRHR1 KO NaCl
	0	0.386	0.301	0.326	0.344	0.254	0.309	0.367	0.34		0.299	0.355	0.43				0.301	0.271
	0.5	0.235	0.521	0.369	0.45	0.282	0.263	0.491	0.47		0.317	0.392	0.396				0.417	0.273
	1	0.366	0.381	0.304	0.336	0.201	0.294	0.391	0.384		0.515	0.334	0.373				0.361	0.389
	1.5	0.261	0.306	0.328	0.323	0.234	0.354	0.357	0.332		0.308	0.25	0.37				0.32	0.288
	2	0.373	0.348	0.371	0.328	0.273	0.316	0.355	0.325		0.332	0.305	0.384				0.332	0.273
	2.5	0.278	0.358	0.321	0.352	0.24	0.243	0.354	0.33		0.313	0.252	0.384				0.306	0.275
	3	0.29	0.344	0.374	0.317	0.232	0.252	0.362	0.312		0.406	0.241	0.536				0.423	0.273
	3.5	0.383	0.357	0.477	0.359	0.283	0.241	0.366	0.435		0.32	0.404	0.331				0.318	0.268
	4	0.443	0.287	0.413	0.325	0.327	0.259	0.402	0.382		0.377	0.264	0.345	0.377	0.221	0.295	0.313	0.343
	4.5	0.294	0.358	0.329	0.273	0.247	0.342	0.331	0.313		0.357	0.246	0.359	0.375	0.307	0.299	0.368	0.312
	5	0.292	0.294	0.343	0.356	0.222	0.315	0.314	0.307		0.337	0.404	0.354	0.313	0.331	0.296	0.286	0.324
	5.5	0.339	0.266	0.286	0.288	0.237	0.28	0.314	0.301		0.313	0.304	0.35	0.326	0.356	0.257	0.299	0.326
	6	0.243	0.344	0.359	0.282	0.216	0.251	0.288	0.346		0.418	0.232	0.336	0.322	0.248	0.281	0.274	0.307
	6.5	0.313	0.289	0.346	0.264	0.287	0.243	0.367	0.301		0.291	0.233	0.414	0.314	0.307	0.271	0.285	0.267
	7	0.334	0.308	0.278	0.28	0.205	0.23	0.325	0.282		0.265	0.382	0.322	0.289	0.243	0.253	0.276	0.297
	7.5	0.311	0.369	0.38	0.353	0.239	0.269	0.281	0.266		0.29	0.273	0.347	0.409	0.227	0.255	0.394	0.267
	8	0.304	0.31	0.32	0.29	0.241	0.239	0.426	0.276		0.291	0.247	0.306	0.344	0.234	0.271	0.305	0.278
	8.5	0.26	0.289	0.417	0.286	0.29	0.221	0.324	0.264		0.304	0.248	0.431	0.319	0.323	0.303	0.265	0.419
	9	0.249	0.301	0.321	0.423	0.227	0.241	0.295	0.338		0.251	0.409	0.325	0.312	0.25	0.262	0.273	0.299
	9.5	0.288	0.306	0.325	0.309	0.301	0.218	0.293	0.365		0.373	0.296	0.408	0.345	0.236	0.259	0.277	0.276
	10	0.258	0.388	0.329	0.285	0.212	0.246	0.325	0.294		0.299	0.239	0.366	0.375	0.305	0.285	0.288	0.273
	10.5	0.343	0.275	0.352	0.336	0.216	0.335	0.311	0.278		0.323	0.272	0.329	0.311	0.226	0.259	0.27	0.274
	11	0.269	0.29	0.339	0.411	0.318	0.257	0.381	0.269		0.281	0.323	0.409	0.275	0.274	0.271	0.374	0.507
	11.5	0.281	0.371	0.38	0.379	0.24	0.246	0.318	0.355		0.306	0.272	0.336	0.448	0.348	0.253	0.297	0.332
	12	0.332	0.333	0.376	0.372	0.277	0.248	0.347	0.3		0.286	0.268	0.333	0.372	0.275	0.333	0.354	0.295

## Sheet: Fig. 6c
		time	TRHR2 -/- Veh						TRHR2 -/- Tal
		0	0.586	0.559			0.436		0.386	0.463	0.463	0.329	0.538
		0.5	0.674	0.554			0.493		0.387	0.369	0.428	0.384	0.448
		1	0.387	0.557			0.455		0.461	0.351	0.405	0.359	0.485
		1.5	0.478	0.55			0.398		0.398	0.337	0.398	0.338	0.347
		2	0.361	0.45			0.397		0.391	0.411	0.393	0.329	0.32
		2.5	0.546	0.371			0.352		0.355	0.328	0.474	0.32	0.355
		3	0.366	0.376			0.345		0.411	0.353	0.359	0.292	0.329
		3.5	0.501	0.452			0.402		0.373	0.331	0.376	0.306	0.398
		4	0.364	0.355	0.274	0.373	0.355		0.627	0.388	0.364	0.294	0.345
		4.5	0.375	0.314	0.329	0.36	0.335		0.879	0.526	0.569	0.513	0.502
		5	0.353	0.402	0.359	0.355	0.318		0.767	0.608	0.677	0.498	0.613
		5.5	0.379	0.36	0.396	0.333	0.348		0.64	0.535	0.645	0.579	0.62
		6	0.359	0.377	0.325	0.336	0.332		0.598	0.539	0.641	0.542	0.606
		6.5	0.537	0.361	0.366	0.369	0.339		0.495	0.438	0.668	0.473	0.548
		7	0.405	0.377	0.417	0.324	0.295		0.46	0.385	0.599	0.47	0.574
		7.5	0.476	0.379	0.306	0.291	0.375		0.372	0.292	0.555	0.385	0.472
		8	0.394	0.342	0.318	0.33	0.361		0.329	0.348	0.428	0.351	0.371
		8.5	0.38	0.31	0.324	0.338	0.338		0.386	0.333	0.407	0.3	0.335
		9	0.485	0.347	0.324	0.314	0.421		0.485	0.314	0.391	0.277	0.452
		9.5	0.417	0.317	0.299	0.39	0.347		0.387	0.435	0.417	0.319	0.383
		10	0.402	0.381	0.497	0.292	0.299		0.481	0.395	0.345	0.293	0.343
		10.5	0.54	0.364	0.331	0.285	0.327		0.385	0.337	0.348	0.296	0.28
		11	0.412	0.358	0.368	0.34	0.348		0.386	0.378	0.515	0.304	0.355
		11.5	0.39	0.359	0.324	0.389	0.332		0.564	0.325	0.377	0.275	0.4
		12	0.6	0.351	0.467	0.324	0.357		0.444	0.391	0.335	0.33	0.334

## Sheet: Fig. 6d 
		NaCl																	taltirelin
	WT	0.8135	0.8255	1.062	0.9843	1.187	1.468	1.069	1.26	1.003	1.447	1.464	1.025	1.274	1.142	0.8905	0.884		1.276	1.998	2.229	2.026	2.449	2.823	1.517	2.066	1.719	2.252	2.048	2.545	2.738	2.387	1.685	2.111
	TRHR1	0.6643	0.5198	0.846	0.7465	0.4248	0.426	0.5803	0.6118										0.6245	0.6215	0.835	0.594	0.283	0.345	0.7513	0.6123
	TRHR2	1.158	0.8883	0.7688	0.7848	0.8038													1.891	1.257	1.868	1.248	1.606

## Sheet: Fig. 6e
		time	taltirelin																	NaCl
		0	262	87	235	186	553	530	644	106	1159	0	1254	95	172	172	57	214		12	297	320	848	553	530	914	17	579	162	66	95	172	172	2624	2174
		0.5	37	20	7	855	20	560	947	3	1024	0	867	74	101	720	1	1167		170	168	655	55	20	560	979	697	1393	592	887	74	101	720	1875	293
		1	19	404	73	61	0	13	804	0	67	44	108	1358	41	576	234	1120		1105	1093	129	973	0	13	830	178	1577	0	6	135	41	576	1023	510
		1.5	42	1099	88	71	0	30	2	0	1	0	18	139	127	89	576	54		15	298	590	1182	0	30	26	0	307	0	1167	139	127	89	2	60
		2	46	276	130	152	0	106	126	154	183	0	1592	60	485	402	0	584		17	49	4	71	0	106	366	0	33	168	1867	60	485	402	13	573
		2.5	67	971	6	28	29	1	138	130	1	0	4	872	17	103	109	4		129	508	15	53	29	1	39	455	81	0	3	82	17	103	681	1467
		3	86	68	740	69	3	94	74	0	0	22	22	940	140	395	1312	586		715	97	409	505	3	94	44	833	525	0	11	94	140	395	19	26
		3.5	29	117	22	51	0	9	11	0	39	0	1007	129	69	564	614	514		6	13	3	41	0	9	946	5	973	0	1253	129	69	564	206	250
		4	134	34	62	300	175	1082	515	205	431	85	170	1111	622	517	317	693		35	20	136	165	0	0	522	226	40	753	1962	111	622	517	1871	691
		4.5	1045	932	745	931	555	1311	797	682	127	46	1456	2024	1649	2196	1114	1604		549	689	525	604	196	918	185	0	799	609	776	751	1264	684	539	1226
		5	969	1029	576	761	297	1157	472	185	307	119	2296	1868	2172	2345	1519	1036		882	1250	362	467	0	45	3	0	6	311	44	157	400	51	18	5
		5.5	513	1105	338	827	85	839	1049	428	579	8	2078	1409	1385	1990	1027	1009		20	380	39	99	0	176	4	0	977	304	59	686	4	375	350	63
		6	576	905	451	984	45	1155	662	102	324	22	2018	1300	1225	1464	343	1069		136	639	24	297	230	56	119	0	426	344	14	90	628	92	464	248
		6.5	380	549	273	1091	27	841	52	1	113	335	989	1234	1285	857	8	845		9	1974	12	195	25	1	1	45	58	102	29	172	1098	270	2	317
		7	297	508	527	832	59	511	190	1	108	6	672	773	972	1197	64	477		44	48	3	54	0	128	35	0	142	18	122	572	12	45	26	0
		7.5	1719	411	594	275	0	419	199	2	241	0	965	224	408	1065	336	815		752	3	478	29	0	217	1	0	104	11	4	60	20	363	330	120
		8	270	364	59	725	17	359	41	0	7	0	100	94	488	775	10	53		98	36	1004	64	0	15	9	0	726	312	36	35	9	442	603	0
		8.5	1090	427	28	820	0	295	110	776	0	111	81	182	108	433	3	721		9	875	27	111	65	157	2	122	177	109	26	295	245	133	3	142
		9	80	224	793	543	0	137	15	0	2	0	394	102	128	369	0	369		193	331	20	182	563	9	813	0	56	85	0	308	278	528	2	0
		9.5	417	72	75	296	3	654	19	0	150	0	96	98	526	308	3	21		59	14	134	155	0	107	7	0	255	91	188	1	510	42	614	104
		10	39	185	22	308	109	95	1127	0	7	0	206	179	237	224	406	8		14	9	29	482	0	189	5	0	606	92	5	185	282	656	44	0
		10.5	143	39	532	494	1	54	13	7	69	0	584	40	282	269	0	143		178	83	114	677	19	119	58	257	188	387	63	409	326	248	17	0
		11	312	238	63	728	0	184	12	0	326	437	57	385	272	1021	165	567		159	53	33	36	0	290	67	0	646	29	1083	67	445	50	755	62
		11.5	114	42	10	649	0	312	23	131	341	92	642	223	267	282	9	12		50	1049	568	67	514	114	24	0	46	993	471	392	505	326	751	81
		12	182	210	225	292	0	35	293	0	48	324	387	579	559	50	115	41		1025	16	13	579	2	174	140	74	687	904	338	973	745	99	128	5

## Sheet: Fig. 6f
		time	TRHR1 KO Taltirelin									TRHR1 KO NaCl
		0	33	193	45	27	0	39	71	908		213	118	199				351	343
		0.5	649	127	81	1	945	74	59	1247		653	746	161				364	356
		1	830	100	943	121	496	11	114	229		42	256	807				340	24
		1.5	45	91	103	682	1	23	622	36		110	196	2				258	19
		2	26	19	106	231	11	229	229	5		308	87	317				404	8
		2.5	149	34	97	52	0	55	24	34		66	235	4				242	33
		3	486	13	152	50	305	1	95	98		307	234	4				168	319
		3.5	0	6	118	692	120	553	66	1012		636	58	119				461	188
		4	52	187	83	679	701	914	553	569		38	173	138				665	966
		4.5	1259	702	659	374	10	30	1049	387		886	1096	873	125	41	315	121	564
		5	321	211	7	6	0	265	146	62		197	277	22	176	0	42	58	140
		5.5	165	257	250	101	415	8	56	17		19	199	5	3	77	273	492	38
		6	140	2	38	3	21	19	220	463		33	102	0	4	0	26	37	10
		6.5	336	45	38	177	333	344	49	19		354	603	3	2	0	38	33	81
		7	121	2	38	12	67	51	280	9		198	64	3	284	312	26	39	11
		7.5	21	1	33	18	376	38	1	22		109	57	126	297	0	504	370	126
		8	132	315	226	584	0	235	0	18		43	41	5	2	41	24	150	655
		8.5	6	95	34	15	195	85	23	23		189	404	0	42	71	177	33	5
		9	68	315	56	243	4	54	5	883		588	64	1	289	220	297	101	7
		9.5	88	461	585	79	200	413	22	63		96	112	13	78	41	33	86	11
		10	418	4	222	363	133	16	287	28		52	185	602	2	13	197	31	72
		10.5	31	51	72	204	139	557	390	16		400	59	2	300	872	776	81	1170
		11	17	3	175	74	696	213	157	199		43	438	1	38	418	52	22	28
		11.5	177	113	436	140	388	284	5	687		91	49	289	134	214	158	740	30
		12	188	256	148	297	6	674	47	3		191	109	2	480	382	326	33	419

## Sheet: Fig. 6g
		time	TRHR2 KO Taltirelin						TRHR2 KO NaCl
		0	81	1151	1130	206	377		1055	2373			1631
		0.5	79	211	12	420	150		273	1995			357
		1	291	1	1	1	443		453	1384			2
		1.5	112	257	5	5	20		117	1			424
		2	143	297	1	2	164		263	2			147
		2.5	96	0	3	263	52		33	321			1
		3	331	1	83	97	373		585	104			5
		3.5	131	3	870	574	470		63	1			593
		4	1197	609	1143	571	672		844	803	664	430	31
		4.5	982	929	742	561	853		212	6	111	11	13
		5	901	1169	1180	525	608		151	1	62	10	4
		5.5	839	768	963	491	838		28	95	31	16	342
		6	651	645	748	626	811		241	1	451	12	4
		6.5	364	507	282	495	656		70	723	23	591	4
		7	614	70	271	363	705		234	27	18	268	3
		7.5	229	590	79	400	92		66	1	66	6	63
		8	119	27	20	171	504		111	0	64	12	8
		8.5	352	32	103	791	406		202	1	128	737	266
		9	427	18	4	83	376		23	123	317	48	390
		9.5	137	368	0	27	90		76	33	700	5	5
		10	123	2	88	64	164		474	3	100	1	8
		10.5	158	1	45	538	596		41	100	39	81	136
		11	178	89	137	34	121		22	1	82	53	21
		11.5	397	341	47	40	53		168	152	106	517	97
		12	212	80	82	175	233		174	6	1586	436	22

## Sheet: Fig. 6h
	time	NaCl																	Taltirelin
	WT	2032	3761	1861	2134	757.5	1085	1447	554.3	3416	2501	3155	2146	2883	2006	3334	1662		4131	3660	2826	5398	687.3	4739	2745	1260	1598	717	7008	6067	6222	8049	3326	5135
	TRHR1	2111	2076	1103	976.8	1245	1472	1810	2236										1845	1452	1610	1969	1977	2208	1690	2264
	TRHR2	1703	1063	1712	1401	1001													4035	3104	3402	3245	4159

## Sheet: Fig. 6i
		WT + Taltirelin	TRHR1KO+Taltirelin	TRHR2KO+Taltirelin	WT + NaCl
		38.3	36.6	38.2	37
		38.1	37.1	38	36.7
		37.5	36.3	37.4	37.4
		38.5	36.9	38	36.4
		38.3			36.8
		38.6			36.8
		38
		37.7
		38.1

## Sheet: Fig. 6k
			basal										treatmant
		WT NaCl	36.05	36.66	36.24	35.68	36.27	36.39	36.35	37.2	36.36		36.29	36.57	36.55	35.32	36.5	36.65	36.47	36.32	36.96
		WT Taltirelin	36.96	35.95	35.9	35.46	35.13	36.73	35.47	36.16			37.4	36.29	36.98	36.96	36.63	36.79	36.61	36.63
		TRHR1 Taltirelin	37.17	36.2	37.15	34.88	35.39	35.73	36.34	35.76			37.29	36.44	36.62	35.78	35.64	35.59	36.94	36.06
		TRHR2 Taltirelin	36.32	35.99	35.78	36.19	35.8	35.86					37.17	36.94	36.05	36.62	35.9	36.38

[truncated: 1 more sheets: Fig. 6l]
