# Supplementary material for: Thyrotropin-releasing hormone neurons of different hypothalamic nuclei increase energy expenditure
Source: Nat Commun. 2026 Apr 15;17:3499. doi: 10.1038/s41467-026-71617-3 (PMC13083850; doi:10.1038/s41467-026-71617-3)
Supplement: Supplementary file 4 — Source Data [file 41467_2026_71617_MOESM4_ESM.zip › Source Table Fig7.xlsx]

## Sheet: Fig .7a
		basal															CNO
	TRHR1	454.3	702.09	600.1	555.31	537.2	623.62	699.1									294.52	474.69	663.86	455.75	290.74	262.09	158.83	913.9	657.4	283.16	1228.79
	TRHR2	77.9	359.27	426.3	463.01	181.86	133.89	36.46	21.32	173.53	504.22	127.26	852.84	345.87	260.85	211.48	535.71	1000.73	967.06	1142.19	780.8	624.64	543.04	314.52	285.6	1326.37	898.69
	TRHR1/2	489.13	459.24	1103.53	434.65	355.08											661.08	558.73	562.89	694.12	339.3	401.16	460.84	842.71	489.13	459.24
	WT	92.91	275	546.7	333.45	152.13	250.9	74.46	277.58	277.24	244.54	135.9	186.78	240.27	172.02	82.51	1003.26	336.66	932.27	577.88	372.97	1726.55	1042.64	354.43	987.68	677.65	402.4	354.16	597.02	1329.07	903.82	1420.51

## Sheet: Fig .7b
		basal																					CNO
	TRHR1	4.254	4.681	4.128	4.997	3.948	4.311	3.745	5.303	4.392													5.521	3.677	3.002	3.45	5.289	2.886	3.251	3.36	3.799	2.37	3.315	3.942
	TRHR2	8.366	7.458	7.071	8.555	7.021	7.437	6.563	7.257	8.385	7.343	7.282	7.513	7.872	5.4	8.188	4.926	9.44	5.998	6.641	7.402	8.432	9.488	10.142	9.571	9.73	8.631	9.059	10.446	9.291	9.067	10.055
	TRHR1/2	4.604	3.603	4.666	4.997																		4.997	4.164	3.405	3.504	3.323	2.522	3.272	3.363	2.815	3.708
	WT	7.868	7.95	4.983	4.108	3.882	6.883	7.436	6.559	5.715	4.109	5.854	5.329	5.857	3.145	4.838	6.303						9.834	9.356	7.468	8.152	5.847	5.693	9.39	6.341	7.782	5.888	10.774	11.878	6.646	10.398	7.093	10.885	13.565	8.213	9.759	7.886	5.228	8.181	7.76	7.654	9.212	7.052	8.968
[truncated: 1 more columns]

## Sheet: Fig .7c
		basal																				CNO
	TRHR1	75.293	84.759	59.599	80.37	100.378	96.723	63.37	93.041													73.038	62.986	85.975	80.153	66.127	82.539	50.923	69.973	86.393	67.746	58.277	76.592
	TRHR2	106.676	103.626	92.307	182.244	164.717	138.282	140.518	119.799	95.396	142.053	151.649	109.473	82.567	140.057	157.8	147.926	83.4	109.496	124.697	118.923	181.003	177.867	181.198	173.341	158.76	160.003	136.732	151	163.376	198.425	188.813
	TRHR1/2	108.06	58.797	80.001	62.27	130.426																171.439	103.07	114.3	99.46	144	95.636	91.563	65.221	146.555	96.855
	WT	138.65	142.359	74.042	94.81	101.62	81.647	102.175	202.096	109.235	115.1	106.1	102.1	89.3	109	93.6	99.6					157.61	129.191	100.76	181.783	136.732	149.35	145.028	146.153	213.39	178.447	147.947	116.415	271	306.5	199.7	252.7	240.1	249.2	228.1	281.1	250	214.65	154.172	202.158	187.402	211.403	225.709

## Sheet: Fig .7d
		NaCl												CNO
	0	0.421	0.809	0.685	0.254	0.533	0.603	0.608	0.66	0.328	0.555	0.588	0.576	0.434	0.764	0.562	0.556	0.587	0.471	0.702	0.651	0.484	0.521	0.83	0.518
	0.5	0.447	0.639	0.549	0.207	0.513	0.454	0.558	0.519	0.459	0.516	0.742	0.516	0.402	0.647	0.482	0.564	0.526	0.458	0.698	0.533	0.413	0.495	0.612	0.447
	1	0.448	0.566	0.484	0.467	0.475	0.438	0.54	0.483	0.344	0.533	0.789	0.454	0.443	0.622	0.57	0.599	0.596	0.454	0.556	0.491	0.395	0.522	0.564	0.458
	1.5	0.481	0.616	0.531	0.563	0.682	0.496	0.636	0.529	0.458	0.684	0.631	0.525	0.405	0.538	0.504	0.537	0.599	0.561	0.545	0.479	0.459	0.508	0.645	0.405
	2	0.546	0.598	0.499	0.52	0.529	0.465	0.553	0.568	0.403	0.569	0.548	0.434	0.431	0.585	0.525	0.6	0.559	0.456	0.567	0.478	0.41	0.529	0.607	0.427
	2.5	0.449	0.558	0.608	0.493	0.52	0.484	0.595	0.542	0.405	0.542	0.592	0.544	0.467	0.638	0.536	0.564	0.534	0.422	0.569	0.495	0.369	0.532	0.604	0.371
	3	0.431	0.685	0.581	0.57	0.622	0.567	0.542	0.546	0.417	0.569	0.562	0.597	0.43	0.606	0.564	0.537	0.619	0.521	0.633	0.59	0.453	0.527	0.65	0.529
	3.5	0.431	0.501	0.443	0.565	0.646	0.431	0.585	0.45	0.379	0.606	0.654	0.428	0.562	0.717	0.614	0.593	0.781	0.545	0.734	0.581	0.552	0.515	0.765	0.687
	4	0.407	0.552	0.505	0.597	0.601	0.4	0.533	0.483	0.353	0.56	0.626	0.428	0.601	0.82	0.68	0.641	0.76	0.588	0.743	0.664	0.485	0.458	0.643	0.622
	4.5	0.407	0.564	0.573	0.537	0.585	0.398	0.54	0.501	0.458	0.517	0.641	0.405	0.542	0.787	0.757	0.629	0.675	0.629	0.765	0.602	0.552	0.476	0.811	0.682
	5	0.399	0.599	0.515	0.523	0.611	0.39	0.537	0.473	0.371	0.534	0.645	0.46	0.693	0.742	0.694	0.638	0.737	0.635	0.656	0.631	0.485	0.511	0.721	0.61
	5.5	0.41	0.633	0.493	0.607	0.625	0.408	0.682	0.473	0.34	0.522	0.577	0.467	0.567	0.717	0.563	0.632	0.742	0.631	0.646	0.598	0.492	0.572	0.727	0.514
	6	0.392	0.587	0.499	0.562	0.623	0.442	0.601	0.455	0.348	0.525	0.599	0.424	0.592	0.718	0.66	0.632	0.704	0.631	0.601	0.49	0.513	0.482	0.763	0.755
	6.5	0.596	0.595	0.553	0.529	0.574	0.487	0.52	0.45	0.368	0.61	0.745	0.439	0.703	0.655	0.587	0.558	0.653	0.576	0.768	0.59	0.503	0.465	0.677	0.551
	7	0.444	0.569	0.465	0.56	0.625	0.401	0.518	0.487	0.505	0.492	0.61	0.414	0.593	0.649	0.608	0.575	0.632	0.627	0.672	0.548	0.432	0.512	0.773	0.474
	7.5	0.396	0.564	0.491	0.526	0.595	0.437	0.517	0.518	0.423	0.5	0.595	0.407	0.542	0.744	0.592	0.543	0.688	0.6	0.564	0.548	0.537	0.502	0.66	0.54
	8	0.393	0.554	0.584	0.538	0.735	0.412	0.483	0.483	0.45	0.654	0.56	0.635	0.547	0.758	0.568	0.594	0.664	0.503	0.574	0.584	0.485	0.715	0.658	0.589
	8.5	0.395	0.601	0.507	0.566	0.598	0.412	0.506	0.458	0.388	0.526	0.796	0.413	0.527	0.819	0.62	0.606	0.589	0.573	0.561	0.56	0.429	0.663	0.842	0.519
	9	0.632	0.581	0.507	0.484	0.536	0.403	0.751	0.46	0.356	0.499	0.563	0.391	0.684	0.74	0.566	0.536	0.662	0.631	0.683	0.529	0.406	0.509	0.6	0.635
	9.5	0.507	0.585	0.581	0.592	0.516	0.454	0.677	0.499	0.411	0.473	0.567	0.388	0.75	0.654	0.593	0.561	0.64	0.598	0.595	0.6	0.441	0.522	0.797	0.567
	10	0.384	0.565	0.567	0.57	0.678	0.45	0.513	0.61	0.387	0.448	0.668	0.663	0.581	0.708	0.641	0.572	0.706	0.586	0.59	0.512	0.452	0.669	0.692	0.514
	10.5	0.385	0.651	0.505	0.524	0.591	0.446	0.572	0.469	0.372	0.744	0.611	0.463	0.519	0.687	0.578	0.587	0.68	0.55	0.688	0.504	0.448	0.553	0.678	0.557
	11	0.373	0.608	0.517	0.547	0.542	0.454	0.641	0.447	0.4	0.637	0.545	0.466	0.587	0.735	0.619	0.604	0.65	0.707	0.633	0.63	0.505	0.514	0.767	0.638
	11.5	0.535	0.593	0.599	0.587	0.639	0.439	0.6	0.513	0.415	0.517	0.75	0.441	0.682	0.703	0.612	0.623	0.698	0.568	0.562	0.552	0.513	0.667	0.677	0.636
	12	0.421	0.664	0.568	0.613	0.647	0.52	0.594	0.511	0.511	0.72	0.757	0.453	0.534	0.751	0.649	0.629	0.691	0.624	0.652	0.622	0.514	0.534	0.772	0.611

## Sheet: Fig .7e
		NaCl												CNO
	0	0.721	0.527	0.668	0.518	0.665	0.841	0.809	0.591	0.557	0.542	0.44	0.739	0.677	0.643	0.67	0.522	0.699	0.8	0.775	0.561	0.833	0.655	0.434	0.838
	0.5	0.469	0.593	0.588	0.529	0.473	0.789	0.656	0.475	0.661	0.525	0.564	0.588	0.465	0.552	0.711	0.444	0.489	0.685	0.633	0.458	0.589	0.608	0.511	0.662
	1	0.46	0.551	0.525	0.682	0.491	0.662	0.518	0.39	0.557	0.524	0.498	0.654	0.527	0.487	0.638	0.534	0.469	0.64	0.651	0.423	0.622	0.642	0.486	0.604
	1.5	0.518	0.587	0.651	0.517	0.616	0.632	0.518	0.477	0.537	0.521	0.478	0.659	0.538	0.46	0.63	0.496	0.642	0.637	0.554	0.425	0.535	0.59	0.488	0.565
	2	0.605	0.619	0.558	0.494	0.487	0.639	0.548	0.417	0.655	0.511	0.464	0.639	0.554	0.432	0.625	0.455	0.549	0.76	0.571	0.536	0.53	0.577	0.565	0.591
	2.5	0.496	0.545	0.567	0.538	0.474	0.686	0.596	0.427	0.591	0.652	0.484	0.76	0.541	0.48	0.633	0.471	0.497	0.736	0.574	0.416	0.598	0.555	0.475	0.666
	3	0.487	0.582	0.569	0.557	0.559	0.668	0.553	0.521	0.575	0.52	0.488	0.708	0.538	0.514	0.572	0.478	0.625	0.681	0.574	0.414	0.625	0.529	0.542	0.635
	3.5	0.491	0.481	0.569	0.599	0.634	0.682	0.543	0.491	0.556	0.547	0.485	0.666	0.652	0.623	0.543	0.767	0.485	0.719	0.576	0.54	0.56	0.55	0.344	0.674
	4	0.452	0.493	0.548	0.515	0.579	0.667	0.59	0.494	0.575	0.55	0.484	0.613	0.602	0.749	0.591	0.58	0.56	0.62	0.612	0.514	0.619	0.586	0.309	0.653
	4.5	0.484	0.467	0.551	0.494	0.54	0.732	0.591	0.451	0.599	0.639	0.478	0.657	0.681	0.604	0.597	0.767	0.548	0.639	0.649	0.479	0.641	0.586	0.372	0.676
	5	0.489	0.505	0.653	0.507	0.541	0.655	0.527	0.466	0.701	0.523	0.481	0.617	0.678	0.75	0.635	0.595	0.531	0.644	0.624	0.451	0.747	0.547	0.45	0.746
	5.5	0.506	0.468	0.59	0.501	0.497	0.738	0.542	0.44	0.587	0.483	0.539	0.718	0.658	0.759	0.625	0.753	0.529	0.7	0.599	0.496	0.599	0.605	0.541	0.715
	6	0.451	0.466	0.54	0.461	0.543	0.706	0.558	0.465	0.55	0.617	0.474	0.625	0.6	0.561	0.664	0.544	0.547	0.642	0.628	0.551	0.724	0.559	0.549	0.646
	6.5	0.467	0.489	0.712	0.729	0.482	0.659	0.627	0.407	0.585	0.552	0.469	0.567	0.713	0.66	0.613	0.569	0.569	0.676	0.648	0.436	0.562	0.589	0.591	0.734
	7	0.445	0.471	0.543	0.509	0.487	0.645	0.588	0.44	0.678	0.498	0.572	0.618	0.684	0.579	0.598	0.7	0.568	0.622	0.601	0.514	0.813	0.522	0.669	0.698
	7.5	0.697	0.606	0.538	0.475	0.459	0.58	0.542	0.455	0.577	0.513	0.538	0.786	0.688	0.575	0.72	0.735	0.546	0.647	0.62	0.446	0.593	0.517	0.591	0.635
	8	0.52	0.613	0.51	0.519	0.449	0.699	0.597	0.429	0.574	0.483	0.465	0.659	0.673	0.527	0.593	0.731	0.607	0.674	0.739	0.49	0.765	0.512	0.689	0.63
	8.5	0.521	0.501	0.547	0.687	0.508	0.648	0.656	0.429	0.601	0.704	0.488	0.611	0.647	0.737	0.599	0.642	0.515	0.762	0.581	0.432	0.598	0.482	0.564	0.688
	9	0.662	0.46	0.581	0.506	0.637	0.713	0.595	0.487	0.564	0.687	0.586	0.605	0.654	0.596	0.707	0.495	0.601	0.711	0.533	0.515	0.551	0.552	0.596	0.681
	9.5	0.569	0.43	0.54	0.5	0.559	0.713	0.55	0.447	0.56	0.589	0.53	0.616	0.758	0.752	0.554	0.734	0.503	0.648	0.571	0.405	0.565	0.53	0.649	0.668
	10	0.522	0.429	0.578	0.605	0.491	0.662	0.596	0.487	0.681	0.552	0.473	0.679	0.595	0.587	0.552	0.626	0.582	0.675	0.542	0.45	0.719	0.464	0.59	0.643
	10.5	0.51	0.551	0.617	0.526	0.472	0.629	0.527	0.424	0.523	0.547	0.49	0.578	0.673	0.749	0.635	0.497	0.515	0.7	0.53	0.483	0.592	0.497	0.608	0.667
	11	0.468	0.573	0.545	0.719	0.526	0.731	0.564	0.446	0.624	0.707	0.511	0.593	0.599	0.629	0.623	0.728	0.644	0.734	0.664	0.485	0.538	0.64	0.723	0.715
	11.5	0.654	0.479	0.563	0.626	0.621	0.714	0.628	0.47	0.521	0.591	0.562	0.624	0.569	0.552	0.586	0.563	0.581	0.676	0.543	0.482	0.622	0.527	0.791	0.707
	12	0.671	0.465	0.656	0.582	0.53	0.685	0.622	0.489	0.721	0.552	0.511	0.584	0.601	0.583	0.695	0.807	0.595	0.712	0.619	0.494	0.656	0.531	0.623	0.819

## Sheet: Fig .7f
		NaCl										CNO
	0	0.368	0.619	0.618	0.488	0.534	0.865	0.639	0.773	0.706	0.511	0.349	0.609	0.604	0.49	0.429	0.583	0.488	0.745	0.556	0.558
	0.5	0.338	0.564	0.628	0.46	0.485	0.619	0.463	0.624	0.551	0.52	0.352	0.587	0.558	0.465	0.408	0.694	0.436	0.584	0.556	0.654
	1	0.438	0.575	0.583	0.46	0.451	0.549	0.48	0.574	0.584	0.544	0.447	0.59	0.53	0.486	0.396	0.624	0.44	0.557	0.567	0.53
	1.5	0.367	0.595	0.668	0.53	0.395	0.521	0.407	0.564	0.559	0.557	0.415	0.586	0.542	0.472	0.418	0.587	0.551	0.541	0.568	0.557
	2	0.404	0.547	0.58	0.468	0.457	0.588	0.392	0.571	0.607	0.522	0.388	0.692	0.535	0.438	0.393	0.587	0.447	0.599	0.557	0.54
	2.5	0.377	0.581	0.607	0.439	0.484	0.576	0.478	0.582	0.601	0.517	0.385	0.59	0.541	0.435	0.404	0.692	0.431	0.54	0.584	0.559
	3	0.397	0.693	0.593	0.474	0.47	0.599	0.438	0.564	0.549	0.703	0.371	0.591	0.628	0.433	0.425	0.593	0.517	0.526	0.535	0.558
	3.5	0.421	0.586	0.485	0.433	0.475	0.556	0.511	0.569	0.524	0.558	0.411	0.656	0.606	0.595	0.461	0.501	0.45	0.51	0.638	0.619
	4	0.366	0.57	0.654	0.446	0.424	0.555	0.441	0.548	0.56	0.606	0.442	0.597	0.676	0.581	0.414	0.78	0.493	0.514	0,321*	0.683
	4.5	0.385	0.548	0.564	0.503	0.433	0.587	0.467	0.557	0.513	0.525	0.437	0.57	0.647	0.562	0.428	0.613	0.469	0.555	0,18*	0.586
	5	0.361	0.57	0.571	0.447	0.41	0.593	0.552	0.592	0.494	0.521	0.407	0.63	0.634	0.512	0.433	0.644	0.504	0.559	0,07*	0.621
	5.5	0.349	0.622	0.587	0.44	0.403	0.569	0.375	0.526	0.591	0.599	0.451	0.696	0.633	0.59	0.406	0.837	0.532	0.534	0,005*	0.618
	6	0.358	0.589	0.595	0.437	0.462	0.584	0.437	0.548	0.462	0.497	0.42	0.629	0.646	0.521	0.455	0.67	0.483	0.722	0,002*	0.694
	6.5	0.36	0.635	0.546	0.445	0.41	0.59	0.45	0.502	0.532	0.492	0.405	0.606	0.674	0.546	0.413	0.841	0.514	0.584	0,271*	0.725
	7	0.355	0.692	0.562	0.481	0.387	0.577	0.437	0.525	0.51	0.511	0.437	0.615	0.658	0.532	0.487	0.631	0.639	0.549	0.542	0.577
	7.5	0.351	0.588	0.605	0.552	0.438	0.553	0.424	0.591	0.522	0.663	0.455	0.646	0.685	0.573	0.446	0.629	0.538	0.605	0.648	0.649
	8	0.43	0.569	0.66	0.444	0.413	0.591	0.466	0.519	0.608	0.524	0.393	0.608	0.667	0.553	0.405	0.728	0.523	0.548	0.727	0.628
	8.5	0.342	0.561	0.587	0.419	0.398	0.667	0.452	0.619	0.492	0.518	0.454	0.56	0.654	0.594	0.492	0.626	0.508	0.655	0.729	0.608
	9	0.368	0.513	0.623	0.543	0.464	0.561	0.431	0.566	0.523	0.587	0.382	0.534	0.648	0.464	0.422	0.684	0.612	0.686	0.713	0.605
	9.5	0.365	0.659	0.576	0.488	0.471	0.757	0.406	0.519	0.465	0.547	0.426	0.715	0.671	0.568	0.391	0.822	0.451	0.569	0.731	0.57
	10	0.431	0.593	0.585	0.451	0.414	0.68	0.621	0.523	0.606	0.513	0.433	0.612	0.654	0.536	0.404	0.678	0.45	0.556	0.753	0.536
	10.5	0.381	0.573	0.658	0.5	0.445	0.6	0.469	0.514	0.566	0.527	0.409	0.565	0.619	0.531	0.48	0.811	0.519	0.534	0.792	0.582
	11	0.397	0.562	0.571	0.475	0.443	0.654	0.456	0.514	0.487	0.529	0.362	0.58	0.614	0.507	0.464	0.733	0.458	0.716	0.765	0.702
	11.5	0.414	0.586	0.558	0.528	0.403	0.81	0.483	0.513	0.485	0.57	0.417	0.569	0.647	0.535	0.415	0.684	0.543	0.607	0.802	0.582
	12	0.393	0.615	0.626	0.514	0.434	0.594	0.451	0.653	0.58	0.63	0.415	0.715	0.645	0.576	0.486	0.838	0.598	0.588	0.854	0.65

## Sheet: Fig .7g
		NaCl														CNO
	TRHR1	0.204	1.076	0.686	0.9185	1.299	0.1564	0.9343	0.467	0.89	1.405	0.3079				1.113	2	1.354	1.189	1.733	1.157	1.571	1.078	0.7945	1.933	1.163
	TRHR2	0.6488	0.6405	1.038	0.8638	0.7585	1.651	1.068	0.3355	1.176	0.9563	0.605	1.497			1.536	1.44	1.309	1.535	0.909	1.621	1.315	0.5068	1.505	0.8978	0.792	1.677
	TRHR1/2	0.012	1.167	1.112	0.3778	0.1627	1.101	0.3267	0.9305	0.772	0.9295					0.151	1.288	1.509	0.9038	0.2318	1.669	0.7088	1.071	0.7223	1.395
	WT CNO	0.9385	0.5095	0.7885	1.216	1.201	0.6143	1.437	1.532	0.8883	1.594	0.804	0.88	1.045	0.3317	3.755	2.871	1.094	1.963	2.563	2.855	2.12	2.244	1.4	2.229	1.844	1.358	2.212	0.6005
	Cherry con	0.8883	1.761	1.849	1.003	2.097	1.33	1.79	1.281	1.177	1.176					1.182	2.146	2.254	1.618	1.796	1.86	2.008	1.531	1.884	1.667

## Sheet: Fig. 7h
		time	NaCl												CNO
		0	34.5838	35.4291	35.2435	34.4462	34.8149	34.9637	34.3407	37.1059	36.3748	35.8699	36.921		35.5923	35.3493	36.129	35.6934	35.3175	35.8502	36.7879	37.2736	36.8091	35.9356	36.8512
		0.5	36.0339	35.6255	35.8419	34.3465	34.1259	35.0993	35.8223	35.9133	36.4425	36.6462	36.0578		35.3053	34.9865	35.3753	35.9311	34.8641	36.0034	35.6476	36.2031	36.4403	35.3631	36.217
		1	35.4405	35.3065	35.5824	34.5596	34.1689	36.0759	35.4176	35.8691	36.6155	35.3097	35.7768		35.3249	35.3352	35.5378	35.4654	35.2795	35.909	35.7175	35.8259	36.3671	35.5194	36.1613
		1.5	35.3525	35.2155	36.4205	35.0175	34.4504	35.3681	35.9864	36.0943	37.5573	34.6844	35.9738		35.5075	35.8508	35.5578	35.617	35.5885	35.1689	36.1142	35.884	36.3253	36.4545	35.5653
		2	35.7421	35.9835	36.6606	34.8817	34.0959	34.6317	35.5587	36.4118	36.9179	35.1171	35.6513		36.5458	36.0243	35.8025	35.4111	35.0378	35.0448	36.0945	35.7069	36.7703	35.5199	36.0238
		2.5	36.7507	36.8157	37.1112	35.3941	35.6913	34.6721	36.1482	35.6259	36.2367	34.6018	36.7807		37.3229	38.2202	37.1103	35.4452	34.8829	34.8851	35.9548	36.1545	36.7229	35.5679	35.3635
		3	35.7389	36.6001	36.5253	37.4907	36.6006	37.2361	36.792	36.9962	37.3724	36.9467	37.1529		36.3064	37.8419	36.6422	37.5787	36.7958	37.0938	38.1785	37.0784	37.7686	37.1157	37.2393
		3.5	35.7798	36.1177	36.5486	37.0275	35.8065	36.4987	35.7887	36.6974	36.6021	36.2889	36.6334		36.3083	37.4309	36.8455	36.8535	35.9729	37.3513	38.1169	37.0745	37.4943	37.1058	37.6894
		4	35.6532	35.8127	35.9907	36.2264	35.0161	35.2987	35.5173	36.1765	36.3383	35.6003	36.2563		36.7073	37.0759	36.6229	36.7663	36.081	37.1045	37.8079	36.9423	37.6864	37.1936	37.2511
		4.5	35.4551	36.4603	35.7749	35.8833	34.745	35.9241	35.873	36.1192	36.1865	36.2491	35.9771		36.0275	37.0515	36.0822	36.6016	36.0869	36.9067	37.7643	36.9465	36.9736	36.9294	36.6997
		5	35.2121	35.8144	36.0101	36.1723	35.271	35.4811	34.9409	35.6441	36.5337	35.4536	35.8384		36.3591	36.8981	36.1089	36.5061	36.1513	36.7889	37.6417	36.3922	37.7569	36.8179	37.0095
		5.5	36.6738	36.0899	36.3391	36.4549	34.9325	35.7563	34.4533	35.4181	35.8119	35.2371	35.4566		36.5026	36.4654	35.5583	36.2893	35.837	36.7173	37.3689	36.4918	37.3975	36.6496	36.0823
		6	35.3734	35.8586	35.4307	36.2353	36.2137	35.5656	34.4587	35.2027	35.9444	35.8597	35.5148		35.9663	36.1758	36.0033	36.05	36.0142	36.4238	37.1719	36.3983	36.9685	36.4241	36.6969
		6.5	35.0129	35.5419	35.2671	36.2919	35.3487	35.5095	35.2117	35.0979	35.6131	35.3525	35.6207		36.1953	36.27	36.159	35.9587	35.6403	36.2955	36.7077	35.837	37.0616	36.3229	35.8296

## Sheet: Fig. 7i
	time	NaCl													CNO
	0	34.6173	36.0201	35.7719	36.5758	35.3753	36.3523	36.2233	36.7633	34.5399	36.176	35.5787	36.3717		35.0664	37.1849	36.6917	37.05	35.5372	36.3485	36.8882	36.1263	34.6895	37.8702	37.0923	37.2352
	0.5	35.8383	35.7043	34.9926	35.758	36.1444	35.24	35.5545	36.1076	34.9926	36.4254	35.7025	35.1234		35.0771	36.0423	35.2209	36.5113	35.8757	35.5287	36.9377	35.8213	35.6667	37.3817	35.5629	35.9934
	1	36.2409	36.0446	36.1441	36.4133	36.5725	35.9047	35.5397	36.6911	36.1149	36.2292	35.2117	35.4443		35.4814	35.5627	35.6845	36.6823	35.7885	35.4319	36.0041	36.0019	35.3276	37.5513	35.5379	35.6228
	1.5	36.0163	35.8921	35.8141	35.7107	35.5984	35.3955	35.7129	36.2355	35.5294	36.016	35.0379	35.791		35.2213	35.7124	36.7183	36.6113	36.0118	36.212	35.9525	36.9825	35.0593	37.3169	35.3377	35.5733
	2	36.34	36.1525	35.4415	35.5269	35.9467	35.3301	35.8996	36.7159	35.3833	36.1047	35.5844	35.1564		36.3026	35.7008	35.5193	36.5045	36.1411	35.9771	36.3911	36.0821	35.9634	36.8991	35.8824	35.8079
	2.5	36.7937	35.9726	36.1635	35.7241	35.9757	36.5859	35.7731	36.4014	35.8981	36.7778	35.2291	35.534		37.2073	32.4359	35.4247	35.6067	35.4583	35.7289	36.4313	35.8522	35.0027	36.8217	35.6807	36.1009
	3	36.0395	36.974	36.865	36.8786	37.2869	36.7023	36.2861	37.2455	35.5182	36.544	35.6936	36.2705		36.8224	37.5045	36.807	37.3525	37.5206	37.9147	37.3034	37.0621	35.1016	36.63	35.8715	35.9221
	3.5	35.8221	36.2578	35.6529	36.0828	36.3166	37.1921	37.3645	37.3567	36.6957	37.2968	37.2237	36.8496		36.7752	37.3611	36.5686	36.8807	37.4913	37.4628	37.4694	36.5369	35.2101	37.5812	37.4095	36.4869
	4	36.0552	35.7489	35.4905	35.8181	35.9723	36.407	36.7218	36.6358	36.0269	36.4668	36.0835	35.6623		36.7602	37.2764	36.6506	36.8117	36.7446	37.1985	37.3829	36.2022	31,03133333*	37.3895	36.4246	37.1861
	4.5	35.7342	35.3746	35.1241	35.6939	36.3923	36.6087	36.5361	36.3638	35.6591	36.4383	36.3655	35.7705		36.7897	36.7663	36.6615	36.4397	37.2395	37.1375	37.1445	36.1627	30,24026667*	37.0385	36.3348	36.4569
	5	35.3693	36.4553	35.0073	35.2889	36.1339	36.0601	36.3019	36.9561	35.5827	36.0005	36.8574	35.712		36.5511	36.0639	36.6758	36.3012	36.9731	36.9082	37.2944	36.1797	30,30126667*	37.0042	36.6719	36.8046
	5.5	35.4607	36.2327	34.6087	35.3727	35.7939	36.4575	36.6193	36.1755	36.2583	35.8973	36.2001	36.3576		36.6134	36.238	36.4936	36.3894	36.5185	36.934	36.768	36.0617	32,13033333*	36.7875	36.4539	36.8419
	6	35.4336	35.2075	34.8048	36.3831	36.6161	35.8558	36.6135	36.2579	35.4823	36.7802	36.2171	35.9541		36.2001	36.6633	36.4826	36.2704	36.4371	36.8196	36.9461	35.7072	34.0345	36.9397	36.3123	36.7001

## Sheet: Fig. 7j
	time	NaCl										CNO
	0	36.3805	35.9971	35.8026	36.0013	33.8223	36.6881	35.2594	35.6961	35.3685		35.4917	36.4457	35.3271	35.615	35.0357	36.3902	35.6463	35.7963	36.5079
	0.5	36.2081	35.7093	35.9585	35.9304	34.7283	36.0127	34.6253	35.6511	35.2875		35.7715	36.5609	34.9439	35.3727	35.5677	35.6731	35.1793	35.1699	36.0421
	1	36.1708	36.2095	35.9033	35.9129	35.0854	35.8087	34.1787	34.8734	35.8465		35.7932	36.2869	35.446	35.6359	35.5322	35.5134	35.1033	35.7641	35.9873
	1.5	36.049	35.8563	35.5051	35.8032	35.381	35.6532	34.5999	35.0335	35.6989		36.0063	36.1185	34.7059	36.6461	35.5017	35.7245	35.2636	35.476	35.9582
	2	36.4933	35.8253	35.4595	35.9973	35.5631	35.7663	35.2445	35.5367	35.5833		35.7283	35.5885	34.7264	35.7831	35.5062	35.7163	35.5751	35.2384	36.3673
	2.5	36.498	36.088	35.9345	36.6543	35.7696	35.7275	35.4453	35.2757	36.4979		35.6801	35.5524	35.7683	35.6864	35.8345	35.5931	35.2071	35.5276	35.6342
	3	37.1795	35.7945	36.7633	37.1275	37.0413	37.1833	36.4615	36.4981	36.9504		37.1143	37.7497	37.6341	36.8635	36.7221	36.2322	36.5163	36.6257	36.2167
	3.5	36.1147	35.7624	36.1604	36.4496	36.1435	36.3859	35.6531	35.9677	36.2911		37.3911	37.5736	37.0973	37.4938	36.4588	35.3949	36.2627	36.3823	37.8014
	4	36.2769	36.226	35.5574	35.8763	36.3373	36.2791	35.4243	35.5899	36.0947		37.361	37.1703	37.0726	36.5029	36.0155	35.7171	35.6939	36.2466	37.0481
	4.5	36.1742	35.0964	35.3619	35.5199	35.7179	36.15	35.3052	35.7678	35.7851		37.2267	36.9402	36.2781	36.7825	35.9395	35.2513	35.7771	36.652	37.0987
	5	35.9658	35.0713	35.3583	35.8359	35.5023	35.4435	35.0726	35.1089	36.1227		37.0935	37.0073	36.2983	36.8549	36.3361	35.5223	36.034	36.4871	37.0041
	5.5	36.7185	34.8567	35.6943	35.9124	35.4651	35.7343	35.4945	35.2564	35.4353		37.2202	36.9803	36.4027	36.4494	36.3395	36.3849	35.7785	36.3001	37.2494
	6	36.3379	35.2863	35.3161	36.2641	36.0852	35.1435	35.3607	35.2209	35.5198		36.8231	37.0178	36.6291	36.3693	36.3714	35.6775	36.2888	36.4773	37.2196

[truncated: 6 more sheets: Fig. 7k, Fig. 7o, Fig. 7p, Fig. 7q, Fig. 7r, Fig. 7s]
